# Supplementary material for: (3,6-Dimeth­oxy­naphthalen-2-yl)(naphthalen-2-yl)methanone
Source: Acta Crystallogr Sect E Struct Rep Online. 2012 Aug 8;68(Pt 9):o2653. doi: 10.1107/S1600536812034186 (PMC3435680; doi:10.1107/S1600536812034186)
Supplement: Supplementary file 1 [file e-68-o2653-sup1.cif]

##############################################################################
#                                                                            #
# This CIF contains the data in a paper accepted for publication in          #
# Acta Crystallographica Section E. It conforms to the requirements of       #
# Notes for Authors for Acta Crystallographica Section E, and has been       #
# peer reviewed under the auspices of the IUCr Commission on Journals.       #
#                                                                            #
# Full details of the Crystallographic Information File format               #
# are given in the paper "The Crystallographic Information File (CIF):       #
# a New Standard Archive File for Crystallography" by S. R. Hall, F. H.      #
# Allen and I. D. Brown [Acta Cryst. (1991), A47, 655-685].                  #
#                                                                            #
# The current version of the core CIF dictionary is obtainable from          #
# ftp://ftp.iucr.org/pub/cif_core.dic.                                       #
#                                                                            #
# Software is freely available for graphical display of the structure(s)     #
# in this CIF. For information consult the CIF software page                 #
# http://www.iucr.org/resources/cif/software.                                #
#                                                                            #
# This file may be used for bona fide research purposes within the           #
# scientific community so long as proper attribution is given to the journal # 
# article from which it was obtained.                                        #
#                                                                            #
##############################################################################
data_I
_audit_creation_method     SHELXL-97
_chemical_name_systematic
;
(3,6-Dimethoxynaphthalen-2-yl)(naphthalen-2-yl)methanone
;
_chemical_name_common     ?
_chemical_formula_moiety     'C23 H18 O3'
_chemical_formula_sum     'C23 H18 O3'
_chemical_formula_iupac     'C23 H18 O3'
_chemical_formula_weight     342.37
_chemical_melting_point_gt     444.0
_chemical_melting_point_lt     445.0
_symmetry_cell_setting     monoclinic
_symmetry_space_group_name_H-M     'P 21/c'
_symmetry_space_group_name_Hall     '-P 2ybc'
loop_
    _symmetry_equiv_pos_site_id
    _symmetry_equiv_pos_as_xyz
    1 '+X,+Y,+Z'
    2 '-X,1/2+Y,1/2-Z'
    3 '-X,-Y,-Z'
    4 '+X,1/2-Y,1/2+Z'
_cell_length_a     13.4683(9)
_cell_length_b     8.9062(5)
_cell_length_c     14.7110(8)
_cell_angle_alpha     90.00
_cell_angle_beta     105.646(2)
_cell_angle_gamma     90.00
_cell_volume     1699.23(17)
_cell_formula_units_Z     4
_cell_measurement_reflns_used     20190
_cell_measurement_theta_min     3.1
_cell_measurement_theta_max     27.4
_cell_measurement_temperature     193(2)
_exptl_crystal_description     'block'
_exptl_crystal_colour     'colourless'
_exptl_crystal_size_max     0.60
_exptl_crystal_size_mid     0.30
_exptl_crystal_size_min     0.20
_exptl_crystal_density_diffrn     1.338
_exptl_crystal_density_method     'not measured'
_exptl_crystal_F_000     720
_exptl_absorpt_coefficient_mu     0.088
_exptl_absorpt_correction_type     numerical
_exptl_absorpt_process_details
;
(NUMABS; Higashi, 1999)
;
_exptl_absorpt_correction_T_min     0.9411
_exptl_absorpt_correction_T_max     0.9826
_exptl_special_details
;
Spectroscopic data for the title compound:
^1^H NMR \d (300 MHz, CDCl~3~): 3.83 (3<i>H</i>, s), 3.96
(3<i>H</i>, s), 7.07 (1<i>H</i>, dd, J = 2.4, 9.0 Hz), 7.14 (1<i>H</i>, d, J =
2.4 Hz), 7.18 (1<i>H</i>, s), 7.51 (1<i>H</i>, dt, J = 1.2, 7.5 Hz), 7.60
(1<i>H</i>, dt, J = 1.2, 7.5 Hz), 7.71 (1<i>H</i>, d, J = 9.0 Hz), 7.84--7.92
(4<i>H</i>, m), 8.02 (1<i>H</i>, dd, J = 1.2, 9.0 Hz), 8.26 (1<i>H</i>,d, J =
1.2 Hz) p.p.m.
^13^C NMR \d (125 MHz, CDCl~3~): 195.97, 159.32, 155.89,
137.11, 135.55, 135.46, 132.39, 132.19, 130.03, 130.01, 129.59, 128.35,
128.05, 128.02, 127.73, 126.52, 125.17, 123.17, 117.02, 105.43, 105.04, 55.56,
55.32 p.p.m.
IR (KBr, cm^-1^): 1666, 1630, 1459, 1226, 1191
 HRMS (<i>m/z</i>): [<i>M</i>+H]^+^ calcd. for C~23~H~19~O~3~, 343.1334, found,
343.1344.
;
_diffrn_ambient_temperature     193(2)
_diffrn_radiation_type     MoK\a
_diffrn_radiation_wavelength     0.71075
_diffrn_radiation_source     'rotating anode'
_diffrn_radiation_monochromator     graphite
_diffrn_measurement_device_type     'Rigaku R-AXIS RAPID'
_diffrn_measurement_method     \w
_diffrn_detector_area_resol_mean     10.00
_diffrn_reflns_number     26536
_diffrn_reflns_av_R_equivalents     0.0169
_diffrn_reflns_av_sigmaI/netI     0.0097
_diffrn_reflns_theta_min     3.14
_diffrn_reflns_theta_max     27.45
_diffrn_reflns_theta_full     27.45
_diffrn_measured_fraction_theta_max     0.997
_diffrn_measured_fraction_theta_full     0.997
_diffrn_reflns_limit_h_min     -17
_diffrn_reflns_limit_h_max     17
_diffrn_reflns_limit_k_min     -11
_diffrn_reflns_limit_k_max     11
_diffrn_reflns_limit_l_min     -19
_diffrn_reflns_limit_l_max     18
_refine_special_details
;
;
_reflns_number_total     3863
_reflns_number_gt     3436
_reflns_threshold_expression     I>2sigma(I)
_refine_ls_structure_factor_coef     Fsqd
_refine_ls_matrix_type     full
_refine_ls_R_factor_all     0.0415
_refine_ls_R_factor_gt     0.0377
_refine_ls_wR_factor_gt     0.1055
_refine_ls_wR_factor_ref     0.1088
_refine_ls_goodness_of_fit_ref     1.055
_refine_ls_restrained_S_all     1.055
_refine_ls_number_reflns     3863
_refine_ls_number_parameters     238
_refine_ls_number_restraints     0
_refine_ls_hydrogen_treatment     constr
_refine_ls_weighting_scheme     calc
_refine_ls_weighting_details
         'calc w=1/[\s^2^(Fo^2^)+(0.0609P)^2^+0.3821P] where P=(Fo^2^+2Fc^2^)/3'
_atom_sites_solution_hydrogens     geom
_atom_sites_solution_primary     direct
_atom_sites_solution_secondary     difmap
_refine_ls_shift/su_max     0.000
_refine_ls_shift/su_mean     0.000
_refine_diff_density_max     0.309
_refine_diff_density_min     -0.175
_refine_ls_extinction_method     'SHELXL97 (Sheldrick, 2008)'
_refine_ls_extinction_coef     0.0154(19)
_refine_ls_extinction_expression
                                  'Fc^*^=kFc[1+0.001xFc^2^\l^3^/sin(2\q)]^-1/4^'
loop_
    _atom_type_symbol
    _atom_type_description
    _atom_type_scat_dispersion_real
    _atom_type_scat_dispersion_imag
    _atom_type_scat_source
    'C' 'C' 0.0033 0.0016
                         'International Tables Vol C Tables 4.2.6.8 and 6.1.1.4'
    'H' 'H' 0.0000 0.0000
                         'International Tables Vol C Tables 4.2.6.8 and 6.1.1.4'
    'O' 'O' 0.0106 0.0060
                         'International Tables Vol C Tables 4.2.6.8 and 6.1.1.4'
_computing_data_collection     'PROCESS-AUTO (Rigaku, 1998)'
_computing_cell_refinement     'PROCESS-AUTO (Rigaku, 1998)'
_computing_data_reduction     'PROCESS-AUTO (Rigaku, 1998)'
_computing_structure_solution     'SIR2004 (Burla <i>et al.</i>, 2005)'
_computing_structure_refinement     'SHELXL97 (Sheldrick, 2008)'
_computing_molecular_graphics     'ORTEPIII (Burnett & Johnson, 1996)'
_computing_publication_material     'SHELXL97 (Sheldrick, 2008)'
loop_
    _atom_site_type_symbol
    _atom_site_label
    _atom_site_fract_x
    _atom_site_fract_y
    _atom_site_fract_z
    _atom_site_U_iso_or_equiv
    _atom_site_adp_type
    _atom_site_calc_flag
    _atom_site_refinement_flags
    _atom_site_occupancy
    _atom_site_symmetry_multiplicity
    _atom_site_disorder_assembly
    _atom_site_disorder_group
    O O1 0.31909(7) 0.44270(11) 0.02517(6) 0.0449(2) Uani d . 1 1 . .
    O O2 0.21312(6) 0.25562(9) 0.18816(5) 0.03164(19) Uani d . 1 1 . .
    O O3 0.66735(6) 0.30077(10) 0.59573(6) 0.0396(2) Uani d . 1 1 . .
    C C1 0.35816(8) 0.26610(11) 0.32895(7) 0.0256(2) Uani d . 1 1 . .
    H H1 0.3284 0.1931 0.3606 0.031 Uiso calc R 1 1 . .
    C C2 0.30615(7) 0.31204(11) 0.23965(7) 0.0248(2) Uani d . 1 1 . .
    C C3 0.34880(8) 0.42318(11) 0.19167(7) 0.0252(2) Uani d . 1 1 . .
    C C4 0.44353(8) 0.48307(12) 0.23457(7) 0.0282(2) Uani d . 1 1 . .
    H H4 0.4720 0.5567 0.2022 0.034 Uiso calc R 1 1 . .
    C C5 0.50006(8) 0.43750(11) 0.32631(7) 0.0270(2) Uani d . 1 1 . .
    C C6 0.59859(9) 0.49671(14) 0.37265(8) 0.0363(3) Uani d . 1 1 . .
    H H6 0.6283 0.5713 0.3420 0.044 Uiso calc R 1 1 . .
    C C7 0.65131(9) 0.44839(15) 0.46046(9) 0.0390(3) Uani d . 1 1 . .
    H H7 0.7175 0.4886 0.4900 0.047 Uiso calc R 1 1 . .
    C C8 0.60763(8) 0.33873(13) 0.50744(7) 0.0311(2) Uani d . 1 1 . .
    C C9 0.51225(8) 0.27940(12) 0.46576(7) 0.0278(2) Uani d . 1 1 . .
    H H9 0.4834 0.2062 0.4981 0.033 Uiso calc R 1 1 . .
    C C10 0.45652(7) 0.32767(11) 0.37402(7) 0.0244(2) Uani d . 1 1 . .
    C C11 0.28960(8) 0.47414(12) 0.09415(7) 0.0279(2) Uani d . 1 1 . .
    C C12 0.19693(8) 0.56988(11) 0.08637(7) 0.0263(2) Uani d . 1 1 . .
    C C13 0.17608(7) 0.62890(11) 0.16571(6) 0.0236(2) Uani d . 1 1 . .
    H H13 0.2198 0.6049 0.2262 0.028 Uiso calc R 1 1 . .
    C C14 0.09043(7) 0.72487(11) 0.15864(7) 0.0233(2) Uani d . 1 1 . .
    C C15 0.06908(8) 0.78952(11) 0.23953(7) 0.0260(2) Uani d . 1 1 . .
    H H15 0.1131 0.7686 0.3004 0.031 Uiso calc R 1 1 . .
    C C16 -0.01430(8) 0.88170(12) 0.23057(7) 0.0300(2) Uani d . 1 1 . .
    H H16 -0.0272 0.9255 0.2851 0.036 Uiso calc R 1 1 . .
    C C17 -0.08113(9) 0.91196(14) 0.14072(8) 0.0358(3) Uani d . 1 1 . .
    H H17 -0.1393 0.9751 0.1352 0.043 Uiso calc R 1 1 . .
    C C18 -0.06276(9) 0.85107(15) 0.06142(8) 0.0408(3) Uani d . 1 1 . .
    H H18 -0.1086 0.8719 0.0013 0.049 Uiso calc R 1 1 . .
    C C19 0.02400(9) 0.75705(13) 0.06789(7) 0.0318(2) Uani d . 1 1 . .
    C C20 0.04710(10) 0.69372(16) -0.01265(8) 0.0444(3) Uani d . 1 1 . .
    H H20 0.0031 0.7144 -0.0736 0.053 Uiso calc R 1 1 . .
    C C21 0.13096(10) 0.60409(15) -0.00430(7) 0.0390(3) Uani d . 1 1 . .
    H H21 0.1455 0.5642 -0.0592 0.047 Uiso calc R 1 1 . .
    C C22 0.17610(8) 0.12457(12) 0.22435(8) 0.0334(2) Uani d . 1 1 . .
    H H22A 0.1108 0.0929 0.1808 0.040 Uiso calc R 1 1 . .
    H H22B 0.1652 0.1471 0.2861 0.040 Uiso calc R 1 1 . .
    H H22C 0.2269 0.0437 0.2310 0.040 Uiso calc R 1 1 . .
    C C23 0.62408(10) 0.19186(14) 0.64517(9) 0.0407(3) Uani d . 1 1 . .
    H H23A 0.6707 0.1764 0.7083 0.049 Uiso calc R 1 1 . .
    H H23B 0.6147 0.0968 0.6103 0.049 Uiso calc R 1 1 . .
    H H23C 0.5572 0.2276 0.6508 0.049 Uiso calc R 1 1 . .
loop_
    _atom_site_aniso_label
    _atom_site_aniso_U_11
    _atom_site_aniso_U_22
    _atom_site_aniso_U_33
    _atom_site_aniso_U_12
    _atom_site_aniso_U_13
    _atom_site_aniso_U_23
    O1 0.0548(5) 0.0553(5) 0.0303(4) 0.0209(4) 0.0210(4) 0.0045(4)
    O2 0.0279(4) 0.0306(4) 0.0328(4) -0.0027(3) 0.0019(3) 0.0078(3)
    O3 0.0329(4) 0.0456(5) 0.0342(4) -0.0046(4) -0.0015(3) 0.0070(4)
    C1 0.0263(5) 0.0232(4) 0.0286(5) 0.0005(4) 0.0095(4) 0.0039(4)
    C2 0.0232(5) 0.0233(5) 0.0286(5) 0.0027(4) 0.0082(4) 0.0008(4)
    C3 0.0278(5) 0.0241(5) 0.0262(5) 0.0057(4) 0.0114(4) 0.0029(4)
    C4 0.0308(5) 0.0265(5) 0.0310(5) 0.0010(4) 0.0146(4) 0.0051(4)
    C5 0.0264(5) 0.0268(5) 0.0302(5) 0.0006(4) 0.0117(4) 0.0014(4)
    C6 0.0312(5) 0.0400(6) 0.0391(6) -0.0085(5) 0.0120(5) 0.0065(5)
    C7 0.0279(5) 0.0464(7) 0.0404(6) -0.0097(5) 0.0051(5) 0.0026(5)
    C8 0.0284(5) 0.0337(5) 0.0297(5) 0.0013(4) 0.0054(4) 0.0017(4)
    C9 0.0282(5) 0.0264(5) 0.0289(5) 0.0010(4) 0.0082(4) 0.0033(4)
    C10 0.0246(5) 0.0226(4) 0.0273(5) 0.0029(4) 0.0093(4) 0.0007(4)
    C11 0.0337(5) 0.0268(5) 0.0256(5) 0.0034(4) 0.0121(4) 0.0025(4)
    C12 0.0311(5) 0.0266(5) 0.0222(5) 0.0033(4) 0.0086(4) 0.0031(4)
    C13 0.0263(5) 0.0241(5) 0.0199(4) -0.0001(4) 0.0053(3) 0.0024(3)
    C14 0.0260(5) 0.0235(4) 0.0203(4) -0.0009(4) 0.0061(4) 0.0013(3)
    C15 0.0300(5) 0.0269(5) 0.0215(4) 0.0002(4) 0.0075(4) 0.0010(4)
    C16 0.0343(5) 0.0304(5) 0.0280(5) 0.0021(4) 0.0131(4) -0.0007(4)
    C17 0.0318(5) 0.0402(6) 0.0354(6) 0.0113(5) 0.0091(4) 0.0022(5)
    C18 0.0384(6) 0.0526(7) 0.0273(5) 0.0175(5) 0.0019(4) 0.0023(5)
    C19 0.0339(6) 0.0377(6) 0.0221(5) 0.0085(4) 0.0045(4) 0.0017(4)
    C20 0.0511(7) 0.0594(8) 0.0182(5) 0.0231(6) 0.0018(5) 0.0016(5)
    C21 0.0497(7) 0.0483(7) 0.0191(5) 0.0172(6) 0.0092(5) 0.0007(4)
    C22 0.0270(5) 0.0302(5) 0.0404(6) -0.0029(4) 0.0049(4) 0.0066(4)
    C23 0.0456(7) 0.0363(6) 0.0335(6) -0.0015(5) -0.0009(5) 0.0082(5)
_geom_special_details
;
All e.s.d.'s (except the e.s.d. in the dihedral angle between two l.s. planes)
are estimated using the full covariance matrix. The cell e.s.d.'s are taken
into account individually in the estimation of e.s.d.'s in distances, angles
and torsion angles; correlations between e.s.d.'s in cell parameters are only
used when they are defined by crystal symmetry. An approximate (isotropic)
treatment of cell e.s.d.'s is used for estimating e.s.d.'s involving l.s.
planes.
;
loop_
    _geom_bond_atom_site_label_1
    _geom_bond_atom_site_label_2
    _geom_bond_site_symmetry_2
    _geom_bond_distance
    _geom_bond_publ_flag
    O1 C11 . 1.2179(13) ?
    O2 C2 . 1.3726(12) ?
    O2 C22 . 1.4274(13) ?
    O3 C8 . 1.3729(13) ?
    O3 C23 . 1.4276(15) ?
    C1 C2 . 1.3739(14) ?
    C1 C10 . 1.4219(14) ?
    C1 H1 . 0.9500 ?
    C2 C3 . 1.4235(14) ?
    C3 C4 . 1.3698(15) ?
    C3 C11 . 1.5109(14) ?
    C4 C5 . 1.4183(15) ?
    C4 H4 . 0.9500 ?
    C5 C10 . 1.4195(14) ?
    C5 C6 . 1.4198(15) ?
    C6 C7 . 1.3651(17) ?
    C6 H6 . 0.9500 ?
    C7 C8 . 1.4131(16) ?
    C7 H7 . 0.9500 ?
    C8 C9 . 1.3713(15) ?
    C9 C10 . 1.4223(14) ?
    C9 H9 . 0.9500 ?
    C11 C12 . 1.4903(14) ?
    C12 C13 . 1.3762(13) ?
    C12 C21 . 1.4221(14) ?
    C13 C14 . 1.4168(14) ?
    C13 H13 . 0.9500 ?
    C14 C15 . 1.4195(13) ?
    C14 C19 . 1.4215(14) ?
    C15 C16 . 1.3684(14) ?
    C15 H15 . 0.9500 ?
    C16 C17 . 1.4101(15) ?
    C16 H16 . 0.9500 ?
    C17 C18 . 1.3683(16) ?
    C17 H17 . 0.9500 ?
    C18 C19 . 1.4198(15) ?
    C18 H18 . 0.9500 ?
    C19 C20 . 1.4204(15) ?
    C20 C21 . 1.3613(17) ?
    C20 H20 . 0.9500 ?
    C21 H21 . 0.9500 ?
    C22 H22A . 0.9800 ?
    C22 H22B . 0.9800 ?
    C22 H22C . 0.9800 ?
    C23 H23A . 0.9800 ?
    C23 H23B . 0.9800 ?
    C23 H23C . 0.9800 ?
loop_
    _geom_angle_atom_site_label_1
    _geom_angle_atom_site_label_2
    _geom_angle_atom_site_label_3
    _geom_angle_site_symmetry_1
    _geom_angle_site_symmetry_3
    _geom_angle
    _geom_angle_publ_flag
    C2 O2 C22 . . 116.88(8) ?
    C8 O3 C23 . . 115.71(9) ?
    C2 C1 C10 . . 120.12(9) ?
    C2 C1 H1 . . 119.9 ?
    C10 C1 H1 . . 119.9 ?
    O2 C2 C1 . . 124.94(9) ?
    O2 C2 C3 . . 114.29(9) ?
    C1 C2 C3 . . 120.75(9) ?
    C4 C3 C2 . . 119.51(9) ?
    C4 C3 C11 . . 120.52(9) ?
    C2 C3 C11 . . 119.97(9) ?
    C3 C4 C5 . . 121.41(9) ?
    C3 C4 H4 . . 119.3 ?
    C5 C4 H4 . . 119.3 ?
    C4 C5 C10 . . 118.71(9) ?
    C4 C5 C6 . . 122.88(10) ?
    C10 C5 C6 . . 118.41(9) ?
    C7 C6 C5 . . 121.17(10) ?
    C7 C6 H6 . . 119.4 ?
    C5 C6 H6 . . 119.4 ?
    C6 C7 C8 . . 120.11(10) ?
    C6 C7 H7 . . 119.9 ?
    C8 C7 H7 . . 119.9 ?
    C9 C8 O3 . . 124.56(10) ?
    C9 C8 C7 . . 120.73(10) ?
    O3 C8 C7 . . 114.70(10) ?
    C8 C9 C10 . . 119.91(9) ?
    C8 C9 H9 . . 120.0 ?
    C10 C9 H9 . . 120.0 ?
    C5 C10 C1 . . 119.49(9) ?
    C5 C10 C9 . . 119.65(9) ?
    C1 C10 C9 . . 120.85(9) ?
    O1 C11 C12 . . 121.47(9) ?
    O1 C11 C3 . . 121.00(10) ?
    C12 C11 C3 . . 117.47(8) ?
    C13 C12 C21 . . 119.66(9) ?
    C13 C12 C11 . . 120.77(9) ?
    C21 C12 C11 . . 119.54(9) ?
    C12 C13 C14 . . 121.10(9) ?
    C12 C13 H13 . . 119.5 ?
    C14 C13 H13 . . 119.5 ?
    C13 C14 C15 . . 121.89(9) ?
    C13 C14 C19 . . 118.97(9) ?
    C15 C14 C19 . . 119.15(9) ?
    C16 C15 C14 . . 120.61(9) ?
    C16 C15 H15 . . 119.7 ?
    C14 C15 H15 . . 119.7 ?
    C15 C16 C17 . . 120.32(10) ?
    C15 C16 H16 . . 119.8 ?
    C17 C16 H16 . . 119.8 ?
    C18 C17 C16 . . 120.46(10) ?
    C18 C17 H17 . . 119.8 ?
    C16 C17 H17 . . 119.8 ?
    C17 C18 C19 . . 120.75(10) ?
    C17 C18 H18 . . 119.6 ?
    C19 C18 H18 . . 119.6 ?
    C18 C19 C20 . . 122.66(10) ?
    C18 C19 C14 . . 118.69(10) ?
    C20 C19 C14 . . 118.65(10) ?
    C21 C20 C19 . . 121.38(10) ?
    C21 C20 H20 . . 119.3 ?
    C19 C20 H20 . . 119.3 ?
    C20 C21 C12 . . 120.23(10) ?
    C20 C21 H21 . . 119.9 ?
    C12 C21 H21 . . 119.9 ?
    O2 C22 H22A . . 109.5 ?
    O2 C22 H22B . . 109.5 ?
    H22A C22 H22B . . 109.5 ?
    O2 C22 H22C . . 109.5 ?
    H22A C22 H22C . . 109.5 ?
    H22B C22 H22C . . 109.5 ?
    O3 C23 H23A . . 109.5 ?
    O3 C23 H23B . . 109.5 ?
    H23A C23 H23B . . 109.5 ?
    O3 C23 H23C . . 109.5 ?
    H23A C23 H23C . . 109.5 ?
    H23B C23 H23C . . 109.5 ?
loop_
    _geom_torsion_atom_site_label_1
    _geom_torsion_atom_site_label_2
    _geom_torsion_atom_site_label_3
    _geom_torsion_atom_site_label_4
    _geom_torsion_site_symmetry_1
    _geom_torsion_site_symmetry_2
    _geom_torsion_site_symmetry_3
    _geom_torsion_site_symmetry_4
    _geom_torsion
    _geom_torsion_publ_flag
    C22 O2 C2 C1 . . . . -10.08(15) ?
    C22 O2 C2 C3 . . . . 168.17(9) ?
    C10 C1 C2 O2 . . . . 177.09(9) ?
    C10 C1 C2 C3 . . . . -1.05(15) ?
    O2 C2 C3 C4 . . . . -177.28(9) ?
    C1 C2 C3 C4 . . . . 1.06(15) ?
    O2 C2 C3 C11 . . . . 2.70(13) ?
    C1 C2 C3 C11 . . . . -178.96(9) ?
    C2 C3 C4 C5 . . . . -0.43(15) ?
    C11 C3 C4 C5 . . . . 179.59(9) ?
    C3 C4 C5 C10 . . . . -0.18(15) ?
    C3 C4 C5 C6 . . . . 179.70(10) ?
    C4 C5 C6 C7 . . . . -179.03(11) ?
    C10 C5 C6 C7 . . . . 0.85(18) ?
    C5 C6 C7 C8 . . . . -0.7(2) ?
    C23 O3 C8 C9 . . . . -0.16(16) ?
    C23 O3 C8 C7 . . . . 179.06(11) ?
    C6 C7 C8 C9 . . . . 0.08(19) ?
    C6 C7 C8 O3 . . . . -179.18(11) ?
    O3 C8 C9 C10 . . . . 179.53(10) ?
    C7 C8 C9 C10 . . . . 0.36(17) ?
    C4 C5 C10 C1 . . . . 0.18(14) ?
    C6 C5 C10 C1 . . . . -179.70(10) ?
    C4 C5 C10 C9 . . . . 179.48(9) ?
    C6 C5 C10 C9 . . . . -0.40(15) ?
    C2 C1 C10 C5 . . . . 0.43(15) ?
    C2 C1 C10 C9 . . . . -178.86(9) ?
    C8 C9 C10 C5 . . . . -0.18(15) ?
    C8 C9 C10 C1 . . . . 179.10(9) ?
    C4 C3 C11 O1 . . . . 69.33(15) ?
    C2 C3 C11 O1 . . . . -110.65(12) ?
    C4 C3 C11 C12 . . . . -107.91(11) ?
    C2 C3 C11 C12 . . . . 72.11(12) ?
    O1 C11 C12 C13 . . . . -167.09(11) ?
    C3 C11 C12 C13 . . . . 10.14(15) ?
    O1 C11 C12 C21 . . . . 11.11(17) ?
    C3 C11 C12 C21 . . . . -171.67(10) ?
    C21 C12 C13 C14 . . . . -0.74(16) ?
    C11 C12 C13 C14 . . . . 177.45(9) ?
    C12 C13 C14 C15 . . . . -178.53(9) ?
    C12 C13 C14 C19 . . . . 1.56(15) ?
    C13 C14 C15 C16 . . . . -179.92(9) ?
    C19 C14 C15 C16 . . . . -0.01(15) ?
    C14 C15 C16 C17 . . . . 0.94(16) ?
    C15 C16 C17 C18 . . . . -0.79(18) ?
    C16 C17 C18 C19 . . . . -0.3(2) ?
    C17 C18 C19 C20 . . . . -178.80(13) ?
    C17 C18 C19 C14 . . . . 1.23(19) ?
    C13 C14 C19 C18 . . . . 178.85(10) ?
    C15 C14 C19 C18 . . . . -1.07(16) ?
    C13 C14 C19 C20 . . . . -1.11(16) ?
    C15 C14 C19 C20 . . . . 178.97(11) ?
    C18 C19 C20 C21 . . . . 179.91(14) ?
    C14 C19 C20 C21 . . . . -0.1(2) ?
    C19 C20 C21 C12 . . . . 1.0(2) ?
    C13 C12 C21 C20 . . . . -0.54(19) ?
    C11 C12 C21 C20 . . . . -178.75(12) ?
loop_
    _geom_hbond_atom_site_label_D
    _geom_hbond_atom_site_label_H
    _geom_hbond_atom_site_label_A
    _geom_hbond_site_symmetry_A
    _geom_hbond_distance_DH
    _geom_hbond_distance_HA
    _geom_hbond_distance_DA
    _geom_hbond_angle_DHA
    C22 H22A Cg4 1_545 0.98 2.80 3.5470(12) 133
data_global
_journal_date_recd_electronic     2012-07-23
_journal_date_accepted     2012-08-01
_journal_name_full     'Acta Crystallographica, Section E'
_journal_year     2012
_journal_volume     68
_journal_issue      9
_journal_page_first     o2653
_journal_page_last     o2653
_journal_paper_category     QO
_journal_paper_doi     10.1107/S1600536812034186
_journal_coeditor_code     SU2487
_publ_contact_author_name     'Akiko Okamoto'
_publ_contact_author_address
;
Department of Organic and Polymer Materials Chemistry
Tokyo University of Agriculture & Technology
2-24-16 Naka-machi
Koganei
Tokyo 184-8588
Japan
;
_publ_contact_author_email     'aokamoto@cc.tuat.ac.jp'
_publ_contact_author_fax     '+81-42-388-7291'
_publ_contact_author_phone     '+81-42-388-7601'
_publ_section_title
;
(3,6-Dimethoxynaphthalen-2-yl)(naphthalen-2-yl)methanone
;
loop_
    _publ_author_name
    _publ_author_footnote
    _publ_author_address
    'Tsumuki, Takehiro' .
;
Department of Organic and Polymer Materials Chemistry
Tokyo University of Agriculture & Technology
2-24-16 Naka-machi
Koganei
Tokyo 184-8588
Japan
;
    'Murohashi, Shun' .
;
Department of Organic and Polymer Materials Chemistry
Tokyo University of Agriculture & Technology
2-24-16 Naka-machi
Koganei
Tokyo 184-8588
Japan
;
    'Nagasawa, Atsushi' .
;
Department of Organic and Polymer Materials Chemistry
Tokyo University of Agriculture & Technology
2-24-16 Naka-machi
Koganei
Tokyo 184-8588
Japan
;
    'Okamoto, Akiko' .
;
Department of Organic and Polymer Materials Chemistry
Tokyo University of Agriculture & Technology
2-24-16 Naka-machi
Koganei
Tokyo 184-8588
Japan
;
    'Yonezawa, Noriyuki' .
;
Department of Organic and Polymer Materials Chemistry
Tokyo University of Agriculture & Technology
2-24-16 Naka-machi
Koganei
Tokyo 184-8588
Japan
;
