# Supplementary material for: (3,6-Dimeth­oxy­naphthalen-2-yl)(naphthalen-2-yl)methanone
Source: Acta Crystallogr Sect E Struct Rep Online. 2012 Aug 8;68(Pt 9):o2653. doi: 10.1107/S1600536812034186 (PMC3435680; doi:10.1107/S1600536812034186)
Supplement: Supplementary file 2 [file e-68-o2653-Isup2.hkl]

#
# h,k,l, Fc-squared, Fo-squared, sigma(Fo-squared) and status flag
#
data_I
_shelx_title '  YoneLab_100624_3_'
_shelx_refln_list_code          4
_shelx_F_calc_maximum      215.28
_exptl_crystal_F_000       720.00
_reflns_d_resolution_high  0.7709
 
loop_
 _symmetry_equiv_pos_as_xyz
 'x, y, z'
 '-x, y+1/2, -z+1/2'
 '-x, -y, -z'
 'x, -y-1/2, z-1/2'
 
_cell_length_a    13.4683
_cell_length_b     8.9062
_cell_length_c    14.7110
_cell_angle_alpha  90.000
_cell_angle_beta  105.646
_cell_angle_gamma  90.000
 
_shelx_F_squared_multiplier     1.000
 
loop_
 _refln_index_h
 _refln_index_k
 _refln_index_l
 _refln_F_squared_calc
 _refln_F_squared_meas
 _refln_F_squared_sigma
 _refln_observed_status
   2   0   0     1639.48     1477.38      9.00 o
   3   0   0     4710.65     4449.15     39.20 o
   4   0   0     1915.88     1883.33     12.57 o
   5   0   0      166.34      175.16      1.56 o
   6   0   0     4304.02     4477.98     35.49 o
   7   0   0     3952.72     4275.22     33.50 o
   8   0   0     1011.01     1053.53      7.79 o
   9   0   0        3.80        1.07      0.65 o
  10   0   0      194.35      177.24      2.89 o
  11   0   0       30.92       28.94      1.31 o
  12   0   0       23.47       21.80      1.46 o
  13   0   0        0.90        1.31      0.96 o
  14   0   0       47.28       45.09      1.71 o
  15   0   0        1.77        2.15      1.25 o
  16   0   0        0.27        0.09      1.00 o
   2   1   0      361.09      382.66      1.99 o
   3   1   0     5273.84     4763.42     25.77 o
   4   1   0      556.37      538.91      3.14 o
   5   1   0      113.15       91.06      0.87 o
   6   1   0      298.80      311.93      1.82 o
   7   1   0      177.00      191.20      1.44 o
   8   1   0      205.72      232.77      1.72 o
   9   1   0       88.42       88.33      1.02 o
  10   1   0       33.52       42.58      1.01 o
  11   1   0        0.01        0.59      0.57 o
  12   1   0       12.33        8.23      0.79 o
  13   1   0      332.66      303.54      2.57 o
  14   1   0      100.19       83.55      1.67 o
  15   1   0        3.80        4.21      0.82 o
  16   1   0       16.77       18.24      1.51 o
   0   2   0     3754.67     3591.68     29.85 o
   1   2   0     3143.89     3027.12     19.10 o
   2   2   0     1561.86     1566.44     15.44 o
   3   2   0      405.52      394.76      2.28 o
   4   2   0      115.04      108.45      0.83 o
   5   2   0       26.23       18.83      0.60 o
   6   2   0        0.93        1.91      0.45 o
   7   2   0     1713.82     1816.10      9.52 o
   8   2   0        0.65        1.13      0.49 o
   9   2   0       12.52       13.07      0.64 o
  10   2   0        1.48        3.28      0.63 o
  11   2   0        2.39        2.59      0.64 o
  12   2   0       24.91       22.10      0.98 o
  13   2   0      123.77      105.81      1.51 o
  14   2   0        3.99        1.35      0.75 o
  15   2   0        2.72        3.46      1.10 o
  16   2   0        3.71        5.07      0.97 o
   1   3   0      105.83      101.87      0.88 o
   2   3   0        0.54        1.31      0.27 o
   3   3   0     4244.23     4332.22     25.37 o
   4   3   0     7634.46     7937.22     48.26 o
   5   3   0      916.71     1018.34      4.85 o
   6   3   0      165.89      168.95      1.06 o
   7   3   0      336.61      363.81      2.01 o
   8   3   0       31.70       33.36      0.68 o
   9   3   0       10.62       14.91      0.69 o
  10   3   0       38.67       32.09      0.86 o
  11   3   0      103.03       93.86      1.41 o
  12   3   0        1.88        5.54      0.81 o
  13   3   0      376.14      380.13      3.06 o
  14   3   0       70.88       70.74      1.33 o
  15   3   0       19.37       24.35      1.09 o
  16   3   0       11.03       11.89      1.09 o
   0   4   0     1056.36     1082.56      9.70 o
   1   4   0     1969.61     1993.25      9.53 o
   2   4   0        6.69        8.28      0.42 o
   3   4   0      640.00      652.41      3.07 o
   4   4   0      234.37      235.75      1.48 o
   5   4   0      134.44      129.76      0.97 o
   6   4   0      281.94      315.39      2.29 o
   7   4   0      316.85      302.96      1.93 o
   8   4   0        7.47        9.23      0.67 o
   9   4   0      191.07      201.72      1.78 o
  10   4   0       24.85       23.59      0.96 o
  11   4   0       57.95       62.15      1.14 o
  12   4   0       54.09       47.86      1.11 o
  13   4   0        9.65       10.40      0.86 o
  14   4   0      175.39      174.54      1.87 o
  15   4   0       13.62       12.74      0.98 o
   1   5   0      592.40      580.74      2.65 o
   2   5   0     1235.47     1335.97      7.09 o
   3   5   0      474.62      556.35      2.92 o
   4   5   0       32.74       42.21      0.55 o
   5   5   0      462.13      477.10      2.55 o
   6   5   0       63.61       60.35      0.78 o
   7   5   0      133.76      134.80      1.09 o
   8   5   0        0.00        0.31      0.39 o
   9   5   0        9.16        9.09      0.63 o
  10   5   0       31.25       32.95      0.75 o
  11   5   0        0.45        0.84      0.52 o
  12   5   0       11.79       14.29      0.72 o
  13   5   0      101.07       99.66      1.39 o
  14   5   0        0.31        0.99      0.69 o
  15   5   0        0.61        1.93      0.76 o
   0   6   0      448.93      460.68      6.31 o
   1   6   0      815.56      840.72      4.14 o
   2   6   0       77.78       77.29      0.66 o
   3   6   0       94.13       87.45      0.88 o
   4   6   0       62.65       60.65      0.60 o
   5   6   0       17.26       15.41      0.51 o
   6   6   0      366.74      363.92      2.42 o
   7   6   0      968.19     1010.82      5.55 o
   8   6   0      150.19      131.76      1.17 o
   9   6   0      205.97      174.94      1.66 o
  10   6   0       54.58       45.16      0.92 o
  11   6   0        3.65        2.51      0.66 o
  12   6   0       68.40       81.86      1.28 o
  13   6   0      204.93      231.44      2.24 o
  14   6   0      224.84      256.82      2.43 o
   1   7   0       31.98       28.12      0.74 o
   2   7   0       27.72       28.91      0.66 o
   3   7   0        3.95        4.06      0.39 o
   4   7   0        0.11        0.57      0.26 o
   5   7   0      192.68      186.41      1.28 o
   6   7   0     1471.79     1449.40      7.65 o
   7   7   0      102.24      111.02      1.21 o
   8   7   0       61.04       56.68      0.71 o
   9   7   0       32.13       39.08      0.67 o
  10   7   0        7.43        5.78      0.50 o
  11   7   0        3.65        3.41      0.53 o
  12   7   0       10.03       16.23      1.19 o
  13   7   0        1.12        0.72      0.92 o
   0   8   0       21.11       20.52      0.80 o
   1   8   0      528.55      535.57      2.93 o
   2   8   0        2.11        3.20      0.38 o
   3   8   0      288.09      284.40      1.64 o
   4   8   0       19.90       18.81      0.57 o
   5   8   0      665.39      667.13      4.80 o
   6   8   0       44.55       47.89      1.27 o
   7   8   0      224.00      208.19      2.35 o
   8   8   0       13.34        8.87      0.49 o
   9   8   0        1.77        2.01      0.88 o
  10   8   0        6.53        3.20      1.11 o
  11   8   0       46.77       39.29      1.40 o
  12   8   0        0.78        0.68      1.16 o
   1   9   0      114.75      112.43      0.96 o
   2   9   0        2.49        1.46      0.36 o
   3   9   0        0.44       -0.01      0.27 o
   4   9   0       19.39       17.10      0.96 o
   5   9   0       22.74       18.69      0.93 o
   6   9   0       55.79       56.58      1.38 o
   7   9   0        2.87        3.33      0.76 o
   8   9   0       12.87       13.61      1.22 o
   9   9   0        0.00       -0.99      0.99 o
  10   9   0        1.58        1.96      0.86 o
   0  10   0        1.60        0.60      0.54 o
   1  10   0        2.39        1.08      0.25 o
   2  10   0       15.57       15.26      1.95 o
   3  10   0       21.74       23.03      1.25 o
   4  10   0       35.95       36.22      0.98 o
   5  10   0       55.88       53.65      1.23 o
   6  10   0       40.16       37.14      1.27 o
   7  10   0       46.94       51.31      1.29 o
   8  10   0       14.18        8.99      2.16 o
   1  11   0       10.36        8.76      2.53 o
   2  11   0        0.91        0.46      1.02 o
   3  11   0       29.03       30.33      1.24 o
   4  11   0       27.13       27.92      1.19 o
   5  11   0        9.51        8.27      1.23 o
 -16   1   1       64.32       67.21      1.83 o
 -15   1   1        0.18       -0.07      0.61 o
 -14   1   1       34.93       34.31      1.28 o
 -13   1   1       64.35       55.89      1.22 o
 -12   1   1        0.58       -0.14      0.56 o
 -11   1   1        5.60        6.95      0.82 o
 -10   1   1       75.20       73.63      1.08 o
  -9   1   1       37.84       42.01      0.82 o
  -8   1   1     1005.05     1073.31      5.34 o
  -7   1   1     3212.83     3619.79     19.75 o
  -6   1   1       35.76       42.05      0.71 o
  -5   1   1      145.87      141.96      1.07 o
  -4   1   1      917.99      880.49      4.56 o
  -3   1   1        1.09        1.21      0.40 o
  -2   1   1     5660.39     5361.81     28.97 o
   1   1   1      168.88      174.74      1.05 o
   2   1   1     3595.78     3415.74     17.23 o
   3   1   1      151.06      153.69      1.08 o
   4   1   1       74.73       76.29      0.69 o
   5   1   1      804.73      795.27      3.82 o
   6   1   1     1419.81     1505.44      7.57 o
   7   1   1       46.46       59.08      0.78 o
   8   1   1        0.01        0.31      0.38 o
   9   1   1       97.74      106.24      1.22 o
  10   1   1        1.15        1.46      0.58 o
  11   1   1        2.50        1.43      0.64 o
  12   1   1      490.15      451.37      3.12 o
  13   1   1       11.60        6.98      0.87 o
  14   1   1       58.25       59.07      1.27 o
  15   1   1       33.44       33.67      1.43 o
  16   1   1        0.17        0.46      0.77 o
 -16   2   1        5.16        3.06      0.89 o
 -15   2   1       14.15       12.89      1.24 o
 -14   2   1      286.16      271.77      2.62 o
 -13   2   1        1.55        0.57      0.58 o
 -12   2   1        0.87        1.31      0.64 o
 -11   2   1       17.02       21.31      0.90 o
 -10   2   1      182.64      190.73      1.57 o
  -9   2   1       57.26       48.02      0.87 o
  -8   2   1      284.50      252.73      1.76 o
  -7   2   1       93.87       80.90      0.99 o
  -6   2   1        0.22        2.70      0.49 o
  -5   2   1       10.55       11.90      0.50 o
  -4   2   1       79.41       85.31      0.75 o
  -3   2   1    12217.11    11776.04     75.48 o
  -2   2   1    30655.33    31720.47    245.83 o
  -1   2   1      174.14      197.76      1.23 o
   0   2   1     4452.88     4246.92     21.95 o
   1   2   1     1000.17      976.52      5.13 o
   2   2   1     1145.04     1176.31      8.21 o
   3   2   1      767.61      803.43      6.37 o
   4   2   1     1638.49     1765.56      8.27 o
   5   2   1     3111.31     3348.10     17.67 o
   6   2   1      183.28      139.87      1.17 o
   7   2   1       42.61       59.84      0.74 o
   8   2   1       71.51       51.21      0.79 o
   9   2   1       41.17       44.07      0.83 o
  10   2   1       95.39       98.19      1.24 o
  11   2   1        8.76       11.41      0.82 o
  12   2   1       85.98       69.94      1.42 o
  13   2   1      280.32      266.29      2.42 o
  14   2   1      126.06      125.00      1.67 o
  15   2   1       31.62       24.78      1.33 o
  16   2   1        0.91        0.49      0.74 o
 -16   3   1        2.06        2.52      0.88 o
 -15   3   1       18.70       17.33      1.21 o
 -14   3   1        9.54        8.57      0.94 o
 -13   3   1       26.31       25.83      1.11 o
 -12   3   1       12.04       15.18      0.94 o
 -11   3   1       28.65       31.33      0.97 o
 -10   3   1       50.45       47.45      1.01 o
  -9   3   1       95.98       97.32      1.08 o
  -8   3   1       94.88       79.95      0.91 o
  -7   3   1       42.93       54.59      0.79 o
  -6   3   1       20.37       16.10      0.51 o
  -5   3   1      300.11      332.42      1.91 o
  -4   3   1        6.76        7.80      0.43 o
  -3   3   1      290.18      272.65      1.46 o
  -2   3   1       55.24       56.13      0.74 o
  -1   3   1     1309.02     1427.36      6.38 o
   0   3   1      848.87      903.47      6.04 o
   1   3   1      222.96      197.94      1.11 o
   2   3   1      161.50      148.87      1.43 o
   3   3   1       94.15       97.07      1.11 o
   4   3   1      431.33      440.40      2.31 o
   5   3   1      626.93      645.35      3.12 o
   6   3   1       37.17       35.88      0.64 o
   7   3   1        1.86        4.53      0.45 o
   8   3   1      297.30      274.13      1.75 o
   9   3   1        5.07        4.99      0.68 o
  10   3   1       97.49       98.57      1.23 o
  11   3   1       36.81       37.13      0.86 o
  12   3   1       16.95       18.27      1.01 o
  13   3   1      226.52      237.80      2.20 o
  14   3   1        1.33        2.40      0.72 o
  15   3   1       55.28       55.10      1.63 o
 -15   4   1        3.59        3.78      0.91 o
 -14   4   1        5.83        4.95      0.84 o
 -13   4   1        6.98        8.53      0.79 o
 -12   4   1      175.57      168.65      1.76 o
 -11   4   1       63.43       53.07      1.35 o
 -10   4   1        2.05        0.76      0.51 o
  -9   4   1        0.07       -0.01      0.44 o
  -8   4   1      125.69      123.32      1.15 o
  -7   4   1      186.48      167.97      1.29 o
  -6   4   1      253.07      247.40      1.54 o
  -5   4   1      468.50      469.70      2.38 o
  -4   4   1     1282.16     1348.47      9.82 o
  -3   4   1        0.39       -0.01      0.25 o
  -2   4   1      887.80      967.73      4.49 o
  -1   4   1      229.69      261.88      2.37 o
   0   4   1        0.23        1.07      0.25 o
   1   4   1        8.47        7.00      0.36 o
   2   4   1      251.46      244.21      1.51 o
   3   4   1      140.34      161.02      1.14 o
   4   4   1      565.29      594.39      2.84 o
   5   4   1       80.15       89.38      1.43 o
   6   4   1      105.48       94.76      0.79 o
   7   4   1       44.43       38.74      0.64 o
   8   4   1       72.17       69.08      0.98 o
   9   4   1      124.06      125.70      1.23 o
  10   4   1       19.19       16.71      0.69 o
  11   4   1       75.01       68.20      1.23 o
  12   4   1      464.40      448.01      3.16 o
  13   4   1      356.41      340.24      2.95 o
  14   4   1      101.75      105.85      1.59 o
  15   4   1        7.29        3.90      0.88 o
 -15   5   1      181.42      187.42      2.09 o
 -14   5   1      105.50      102.11      1.74 o
 -13   5   1        2.13        1.48      0.69 o
 -12   5   1        2.50        1.13      0.58 o
 -11   5   1       48.73       41.14      1.03 o
 -10   5   1       36.70       37.06      0.84 o
  -9   5   1      127.76      117.21      1.26 o
  -8   5   1       95.89       86.10      1.07 o
  -7   5   1       79.35       63.53      0.82 o
  -6   5   1     2192.49     2278.23     12.10 o
  -5   5   1       60.34       73.35      0.69 o
  -4   5   1       22.41       26.47      0.99 o
  -3   5   1       39.31       33.17      0.50 o
  -2   5   1       10.73       13.76      0.56 o
  -1   5   1      951.80     1022.63      4.72 o
   0   5   1      465.04      501.77      2.36 o
   1   5   1      333.12      350.44      1.85 o
   2   5   1      458.00      458.11      3.26 o
   3   5   1      578.98      617.04      4.47 o
   4   5   1      236.30      244.28      1.64 o
   5   5   1        0.10        0.88      0.27 o
   6   5   1      141.07      135.86      0.99 o
   7   5   1      172.60      163.22      1.32 o
   8   5   1        4.17        4.81      0.63 o
   9   5   1        1.77        2.40      0.47 o
  10   5   1       36.09       43.86      1.01 o
  11   5   1       33.22       31.84      0.86 o
  12   5   1       24.79       23.98      0.96 o
  13   5   1       55.99       61.29      1.14 o
  14   5   1        7.27        6.40      0.79 o
 -14   6   1       65.44       61.84      1.55 o
 -13   6   1       25.18       19.92      1.02 o
 -12   6   1        0.66        0.55      0.51 o
 -11   6   1       39.00       47.17      0.96 o
 -10   6   1       57.51       48.89      0.87 o
  -9   6   1      405.91      358.24      2.46 o
  -8   6   1       52.19       42.95      0.90 o
  -7   6   1      527.05      515.27      3.59 o
  -6   6   1      397.22      397.48      2.35 o
  -5   6   1      154.88      151.13      1.20 o
  -4   6   1      367.92      380.39      2.23 o
  -3   6   1       49.66       52.75      0.72 o
  -2   6   1        4.37        4.74      0.36 o
  -1   6   1     1523.44     1668.04      9.53 o
   0   6   1     1286.15     1385.68      6.69 o
   1   6   1       50.63       38.61      0.55 o
   2   6   1      363.45      373.08      1.83 o
   3   6   1      302.88      295.19      1.69 o
   4   6   1       71.31       59.38      1.17 o
   5   6   1      135.36      125.10      1.14 o
   6   6   1        1.49        1.78      0.30 o
   7   6   1      122.28      130.81      1.06 o
   8   6   1      155.38      156.94      1.33 o
   9   6   1      190.67      192.38      1.57 o
  10   6   1        2.26        3.30      0.49 o
  11   6   1        0.74        0.83      0.55 o
  12   6   1       27.24       27.91      1.29 o
  13   6   1       20.23       18.08      1.09 o
  14   6   1        4.79        4.41      1.00 o
 -13   7   1       88.89      104.98      2.32 o
 -12   7   1       22.62       26.69      0.96 o
 -11   7   1        0.42        0.28      0.44 o
 -10   7   1       49.29       42.90      1.02 o
  -9   7   1       39.18       38.29      0.74 o
  -8   7   1      253.74      236.16      1.80 o
  -7   7   1        1.59        1.15      0.47 o
  -6   7   1      100.61      100.03      0.89 o
  -5   7   1       18.01       19.70      0.64 o
  -4   7   1       25.89       28.36      0.50 o
  -3   7   1        0.24       -0.38      0.38 o
  -2   7   1       78.14       75.60      0.71 o
  -1   7   1      469.54      471.93      2.42 o
   0   7   1       90.32       85.84      0.96 o
   1   7   1       16.24       17.31      0.45 o
   2   7   1       10.03        9.65      0.30 o
   3   7   1       86.32       80.46      1.11 o
   4   7   1      198.80      206.22      2.19 o
   5   7   1      755.02      752.59      4.81 o
   6   7   1      414.47      402.02      3.15 o
   7   7   1       27.14       29.72      1.05 o
   8   7   1        4.24        2.21      0.34 o
   9   7   1       22.02       19.18      0.69 o
  10   7   1        9.41        7.40      0.85 o
  11   7   1        0.35       -0.08      0.72 o
  12   7   1      107.61      112.27      2.58 o
  13   7   1        0.99       -0.14      0.87 o
 -12   8   1       43.91       45.48      2.00 o
 -11   8   1        1.88        1.12      0.84 o
 -10   8   1       15.89       13.53      1.35 o
  -9   8   1       93.88       85.59      1.66 o
  -8   8   1       60.21       65.42      1.09 o
  -7   8   1      569.43      552.20      3.16 o
  -6   8   1       51.83       52.21      0.79 o
  -5   8   1        9.46        9.76      0.46 o
  -4   8   1        0.91        1.11      0.36 o
  -3   8   1      118.06      121.73      1.48 o
  -2   8   1        0.05        0.54      0.37 o
  -1   8   1      316.92      313.48      2.79 o
   0   8   1       10.11       12.35      0.43 o
   1   8   1       13.78       15.51      0.43 o
   2   8   1        3.17        2.75      0.48 o
   3   8   1        2.33        2.13      0.61 o
   4   8   1       50.94       54.66      1.26 o
   5   8   1      143.94      149.97      1.98 o
   6   8   1        4.81        2.75      0.79 o
   7   8   1        8.08        4.98      0.95 o
   8   8   1        3.54        4.79      0.81 o
   9   8   1        0.46       -0.30      0.73 o
  10   8   1        0.23        0.14      0.72 o
  11   8   1       13.76       12.29      1.57 o
 -10   9   1        0.01        0.47      0.79 o
  -9   9   1        9.22        7.76      1.10 o
  -8   9   1        6.10        6.01      0.92 o
  -7   9   1        5.84        6.54      0.92 o
  -6   9   1       33.50       33.28      1.09 o
  -5   9   1       20.41       16.73      0.43 o
  -4   9   1       10.38       10.87      0.61 o
  -3   9   1       26.97       29.52      0.55 o
  -2   9   1       18.15       16.64      0.71 o
  -1   9   1        3.48        2.87      0.36 o
   0   9   1        0.58        0.97      0.38 o
   1   9   1        2.72        2.01      0.29 o
   2   9   1        2.76        2.40      0.73 o
   3   9   1       16.27       13.54      1.26 o
   4   9   1       68.22       67.97      1.22 o
   5   9   1        0.82        0.06      0.64 o
   6   9   1       66.78       69.08      1.55 o
   7   9   1       23.56       21.90      1.06 o
   8   9   1       15.91       12.48      1.50 o
   9   9   1        4.19        3.13      0.85 o
  10   9   1       47.04       55.12      1.53 o
  -8  10   1       25.70       27.82      1.33 o
  -7  10   1        0.80        0.83      0.82 o
  -6  10   1        4.56        2.86      0.73 o
  -5  10   1        7.07        5.95      0.75 o
  -4  10   1       77.15       78.07      1.34 o
  -3  10   1       68.62       70.08      1.21 o
  -2  10   1       10.09        8.02      0.72 o
  -1  10   1        1.78        1.47      0.37 o
   0  10   1       22.08       24.89      0.95 o
   1  10   1        3.05        2.45      0.60 o
   2  10   1        9.41        7.73      1.17 o
   3  10   1       21.65       22.17      0.95 o
   4  10   1        8.69        9.51      0.94 o
   5  10   1      266.19      264.19      2.92 o
   6  10   1       59.61       63.58      1.75 o
   7  10   1       59.42       54.22      1.52 o
   8  10   1        4.36        1.16      0.93 o
  -5  11   1        9.20        3.93      1.23 o
  -4  11   1       17.45       15.35      3.62 o
  -3  11   1        2.04        2.02      1.18 o
  -2  11   1        0.85        1.06      0.98 o
  -1  11   1        3.41        2.72      1.08 o
   0  11   1        2.03        1.20      1.09 o
   1  11   1        2.34        2.66      1.23 o
   2  11   1       19.77       23.67      1.19 o
   3  11   1       12.15        8.22      1.33 o
   4  11   1        0.02        0.78      0.75 o
 -17   0   2       15.86       18.35      2.02 o
 -16   0   2      127.34      108.92      3.52 o
 -15   0   2      485.72      436.28      4.87 o
 -14   0   2      203.22      196.00      2.92 o
 -13   0   2        0.25        0.68      1.03 o
 -12   0   2        0.67        0.84      1.00 o
 -11   0   2       41.79       38.30      1.90 o
 -10   0   2        0.02        0.47      0.73 o
  -9   0   2     1549.61     1735.29     12.92 o
  -8   0   2     1078.76     1151.86      8.36 o
  -7   0   2      224.77      220.63      2.11 o
  -6   0   2      572.34      593.88      4.10 o
  -5   0   2      888.91      871.43      5.93 o
  -4   0   2     3778.47     3682.14     46.43 o
  -3   0   2      208.53      162.70      2.06 o
  -2   0   2     3324.97     3030.83     20.95 o
   1   0   2     3869.24     3501.49     28.81 o
   2   0   2      591.90      610.09      4.43 o
   3   0   2    10026.58     9269.29     79.35 o
   4   0   2      613.85      639.80      3.98 o
   5   0   2     1370.62     1277.80      8.62 o
   6   0   2       27.96       47.62      0.96 o
   7   0   2        6.94       12.43      0.79 o
   8   0   2        0.39        0.55      0.54 o
   9   0   2      134.29      124.80      1.84 o
  10   0   2       58.30       69.39      1.41 o
  11   0   2     1806.69     1771.46     15.06 o
  12   0   2      202.33      202.59      2.52 o
  13   0   2      259.52      253.67      3.00 o
  14   0   2       22.94       19.93      4.11 o
  15   0   2        8.74        8.06      1.64 o
  16   0   2        4.39        2.37      1.42 o
 -17   1   2        0.35        0.12      0.70 o
 -16   1   2        4.06        4.18      1.01 o
 -15   1   2      102.13       98.31      1.73 o
 -14   1   2        3.58        5.33      0.91 o
 -13   1   2        7.08        7.30      1.06 o
 -12   1   2       10.59       11.36      0.79 o
 -11   1   2        1.11        2.09      0.64 o
 -10   1   2      342.54      359.05      2.31 o
  -9   1   2     1054.81     1115.88      5.97 o
  -8   1   2       78.24       78.23      0.90 o
  -7   1   2     1004.68     1106.15      5.60 o
  -6   1   2     1279.21     1340.03      6.68 o
  -5   1   2       12.13       10.28      0.42 o
  -4   1   2     1369.36     1338.16      6.23 o
  -3   1   2     1204.33     1216.84      5.80 o
  -2   1   2    12786.12    12444.66    124.42 o
  -1   1   2     1033.34      973.63      6.66 o
   0   1   2     1427.55     1404.43     19.57 o
   1   1   2    12382.45    11676.42     72.29 o
   2   1   2     2059.28     2045.96      9.43 o
   3   1   2     1684.38     1676.56      7.72 o
   4   1   2        7.61       10.60      0.36 o
   5   1   2     1160.69     1250.27      5.96 o
   6   1   2      190.63      220.24      1.34 o
   7   1   2      342.64      319.39      2.00 o
   8   1   2        6.72        5.01      0.51 o
   9   1   2       26.56       23.04      0.71 o
  10   1   2      229.62      235.96      1.79 o
  11   1   2     1243.42     1223.40      7.11 o
  12   1   2       82.25       91.24      1.60 o
  13   1   2       20.53       19.67      0.90 o
  14   1   2        0.41        0.13      0.73 o
  15   1   2        0.05       -0.27      0.75 o
  16   1   2        3.10        2.78      0.95 o
 -16   2   2       12.19       12.72      1.14 o
 -15   2   2       13.11       11.09      0.96 o
 -14   2   2        5.68        3.62      0.84 o
 -13   2   2        1.95        3.57      0.75 o
 -12   2   2        6.24        4.67      0.73 o
 -11   2   2        7.63        6.56      0.70 o
 -10   2   2       21.97       25.66      0.87 o
  -9   2   2      358.54      360.35      2.39 o
  -8   2   2      320.47      309.08      1.90 o
  -7   2   2        6.09        5.21      0.53 o
  -6   2   2       23.29       32.35      0.87 o
  -5   2   2     3030.61     3219.21     16.66 o
  -4   2   2      800.33      859.83      4.58 o
  -3   2   2     2037.88     2024.35     11.28 o
  -2   2   2    46344.93    48604.84    411.75 o
  -1   2   2     7547.52     7106.83     40.71 o
   0   2   2      306.06      301.27      2.06 o
   1   2   2     1418.77     1350.57     16.79 o
   2   2   2      228.46      228.78      2.01 o
   3   2   2       80.77       87.26      0.63 o
   4   2   2     1768.54     1838.44      9.06 o
   5   2   2      589.92      627.36      3.24 o
   6   2   2        4.82        8.23      0.44 o
   7   2   2      397.86      399.76      2.27 o
   8   2   2      232.82      230.53      1.78 o
   9   2   2       16.63       14.61      0.75 o
  10   2   2      132.92      129.99      1.57 o
  11   2   2      104.43      104.08      1.43 o
  12   2   2       87.49       73.31      1.25 o
  13   2   2      151.96      149.99      1.73 o
  14   2   2      175.81      173.97      2.03 o
  15   2   2       61.94       68.83      1.43 o
 -16   3   2        0.32        0.23      0.99 o
 -15   3   2       32.39       27.01      1.14 o
 -14   3   2        5.99        4.35      0.82 o
 -13   3   2        0.05        0.24      0.57 o
 -12   3   2      151.71      141.71      1.62 o
 -11   3   2       21.89       26.91      0.95 o
 -10   3   2      390.39      378.76      2.70 o
  -9   3   2       56.66       66.05      1.02 o
  -8   3   2      151.16      139.14      1.34 o
  -7   3   2       11.01       15.21      0.57 o
  -6   3   2        7.19       11.55      0.46 o
  -5   3   2     1103.40     1215.99      5.82 o
  -4   3   2      694.65      767.20      3.83 o
  -3   3   2     6175.14     6221.92     35.91 o
  -2   3   2     1937.23     2063.41     11.29 o
  -1   3   2       42.43       35.27      0.45 o
   0   3   2      459.91      459.74      3.14 o
   1   3   2       31.07       37.29      0.59 o
   2   3   2      133.73      115.26      0.97 o
   3   3   2        1.21        0.17      0.22 o
   4   3   2       14.00       18.88      0.50 o
   5   3   2        0.30        0.18      0.34 o
   6   3   2        4.93        7.86      0.81 o
   7   3   2     1154.11     1168.65      5.96 o
   8   3   2      138.69      129.18      1.22 o
   9   3   2       14.12       16.45      0.62 o
  10   3   2        5.37        2.99      0.61 o
  11   3   2      358.80      312.99      2.52 o
  12   3   2      196.11      173.38      1.85 o
  13   3   2        0.04        0.38      0.66 o
  14   3   2        0.67        1.00      0.78 o
  15   3   2       57.89       58.46      1.38 o
 -16   4   2       42.80       49.06      1.58 o
 -15   4   2       13.24        6.96      0.89 o
 -14   4   2       13.69       12.34      1.05 o
 -13   4   2       43.92       51.95      1.60 o
 -12   4   2       48.78       38.03      1.33 o
 -11   4   2      424.73      364.88      2.67 o
 -10   4   2       89.59       80.69      1.10 o
  -9   4   2      331.96      322.23      2.41 o
  -8   4   2       19.89       15.12      0.72 o
  -7   4   2        0.48        0.68      0.46 o
  -6   4   2     1825.61     1887.78      9.83 o
  -5   4   2     1983.17     2108.44     14.40 o
  -4   4   2     1291.41     1346.70      6.56 o
  -3   4   2     1133.82     1144.73      6.71 o
  -2   4   2      103.73      112.77      0.84 o
  -1   4   2      451.93      504.44      2.42 o
   0   4   2        5.95        6.44      0.33 o
   1   4   2       24.30       20.52      0.77 o
   2   4   2       11.03       10.58      0.51 o
   3   4   2       39.09       44.93      0.69 o
   4   4   2      137.90      147.28      1.04 o
   5   4   2     1217.57     1413.69      6.78 o
   6   4   2     1367.76     1394.66      7.01 o
   7   4   2      341.08      351.36      1.98 o
   8   4   2       10.89       11.49      0.67 o
   9   4   2        0.27        0.30      0.53 o
  10   4   2        1.12        3.75      0.60 o
  11   4   2       32.27       45.14      1.07 o
  12   4   2      440.39      459.36      3.32 o
  13   4   2       35.39       46.58      1.12 o
  14   4   2      119.82      137.00      1.73 o
  15   4   2      175.34      177.61      2.04 o
 -15   5   2      157.36      178.25      2.28 o
 -14   5   2       97.97      115.47      1.81 o
 -13   5   2       12.35       13.29      0.82 o
 -12   5   2        3.37        1.67      0.64 o
 -11   5   2       34.94       38.52      1.00 o
 -10   5   2       40.60       30.55      1.15 o
  -9   5   2      344.15      386.92      2.57 o
  -8   5   2     1439.98     1397.09      8.25 o
  -7   5   2      351.36      343.01      2.14 o
  -6   5   2      132.05      156.57      1.27 o
  -5   5   2       84.61       83.62      0.96 o
  -4   5   2       17.01       21.49      0.66 o
  -3   5   2       23.19       26.81      0.51 o
  -2   5   2      210.89      232.11      1.54 o
  -1   5   2       37.20       38.73      0.48 o
   0   5   2        0.22        1.01      0.24 o
   1   5   2       33.05       38.80      0.63 o
   2   5   2      532.35      544.24      3.09 o
   3   5   2       17.00       14.03      0.67 o
   4   5   2      342.51      356.32      2.37 o
   5   5   2        4.06        6.64      0.44 o
   6   5   2      538.81      545.29      2.77 o
   7   5   2       88.50       88.98      0.94 o
   8   5   2       11.65       10.16      0.57 o
   9   5   2       19.51       22.75      0.88 o
  10   5   2       48.13       44.33      0.94 o
  11   5   2       16.85       14.06      0.95 o
  12   5   2      302.48      307.25      2.48 o
  13   5   2      268.93      268.42      2.15 o
  14   5   2       15.26       20.32      0.90 o
 -14   6   2       45.56       49.28      1.42 o
 -13   6   2        0.16        0.80      0.57 o
 -12   6   2        4.67        4.73      0.66 o
 -11   6   2        4.49        3.94      0.65 o
 -10   6   2       28.43       20.56      0.80 o
  -9   6   2      163.25      145.37      1.36 o
  -8   6   2      675.50      682.21      3.76 o
  -7   6   2     1465.47     1451.59      7.84 o
  -6   6   2      335.25      325.51      2.26 o
  -5   6   2       58.41       61.62      0.75 o
  -4   6   2        1.46        1.62      0.33 o
  -3   6   2       68.19       58.89      0.73 o
  -2   6   2        8.98        7.60      0.51 o
  -1   6   2      136.36      147.83      1.11 o
   0   6   2       64.58       68.53      0.65 o
   1   6   2      349.22      351.07      4.37 o
   2   6   2       32.82       38.29      0.73 o
   3   6   2       13.06       15.53      0.77 o
   4   6   2       97.51       89.89      1.19 o
   5   6   2      216.04      213.71      1.86 o
   6   6   2        0.26       -0.46      0.60 o
   7   6   2       27.69       28.99      0.58 o
   8   6   2       56.64       52.49      0.84 o
   9   6   2        0.24        0.10      0.37 o
  10   6   2       19.58       17.33      0.70 o
  11   6   2       29.73       30.69      1.07 o
  12   6   2       32.77       38.81      1.54 o
  13   6   2        5.70        4.14      1.39 o
 -13   7   2        6.82        7.21      0.87 o
 -12   7   2        1.77        0.52      0.59 o
 -11   7   2        2.39        2.11      0.48 o
 -10   7   2        0.80        0.52      0.50 o
  -9   7   2      119.25      122.71      1.33 o
  -8   7   2       19.91       15.86      0.73 o
  -7   7   2        0.31        0.59      0.45 o
  -6   7   2        5.48        3.78      0.43 o
  -5   7   2        2.88        2.89      0.55 o
  -4   7   2       58.64       59.74      0.79 o
  -3   7   2      695.82      697.40      3.72 o
  -2   7   2      222.09      232.17      1.72 o
  -1   7   2        0.40        1.82      0.42 o
   0   7   2      173.26      170.56      1.69 o
   1   7   2      155.06      175.27      1.15 o
   2   7   2      134.78      145.54      1.64 o
   3   7   2      321.55      332.68      2.40 o
   4   7   2       86.73       82.42      1.41 o
   5   7   2       52.46       54.24      1.28 o
   6   7   2       81.69       85.12      1.33 o
   7   7   2       14.51       13.35      0.97 o
   8   7   2        0.39        0.51      0.66 o
   9   7   2        0.49        0.55      0.38 o
  10   7   2       26.57       29.75      1.40 o
  11   7   2       50.31       48.19      1.38 o
  12   7   2       43.06       42.67      1.98 o
 -12   8   2       24.41       21.79      1.51 o
 -11   8   2       26.89       24.22      1.32 o
 -10   8   2        0.48       -0.16      0.61 o
  -9   8   2      118.58      122.01      1.46 o
  -8   8   2      140.29      121.25      1.22 o
  -7   8   2       11.72        9.49      0.57 o
  -6   8   2       16.65       16.21      0.84 o
  -5   8   2      134.06      123.97      1.07 o
  -4   8   2       54.73       49.75      0.83 o
  -3   8   2      118.52      118.74      1.16 o
  -2   8   2       50.45       48.33      0.81 o
  -1   8   2       36.55       35.57      0.56 o
   0   8   2      208.38      216.97      1.36 o
   1   8   2      203.20      209.54      1.98 o
   2   8   2       45.67       44.50      0.98 o
   3   8   2        4.79        6.67      0.83 o
   4   8   2       84.36       91.31      1.39 o
   5   8   2      472.71      479.86      3.90 o
   6   8   2       27.86       28.33      1.35 o
   7   8   2        0.02        0.10      0.56 o
   8   8   2       15.97       19.27      1.28 o
   9   8   2       10.89       11.19      0.96 o
  10   8   2        9.50       10.34      1.15 o
  11   8   2       88.06      112.17      2.11 o
 -10   9   2       55.60       52.12      2.05 o
  -9   9   2       16.57       16.76      1.23 o
  -8   9   2       34.56       35.93      1.38 o
  -7   9   2        0.08        0.18      0.63 o
  -6   9   2       16.56       16.08      0.58 o
  -5   9   2        0.61        0.31      0.31 o
  -4   9   2        0.21        0.13      0.36 o
  -3   9   2      133.20      128.52      1.15 o
  -2   9   2        2.40        1.76      0.41 o
  -1   9   2        0.67        0.57      0.35 o
   0   9   2       15.22       14.93      0.41 o
   1   9   2       14.89       16.29      1.19 o
   2   9   2       15.21       14.20      0.79 o
   3   9   2      297.19      306.00      2.60 o
   4   9   2      543.34      541.50      4.36 o
   5   9   2       93.68       91.30      1.91 o
   6   9   2      224.64      224.79      3.34 o
   7   9   2       27.59       30.67      2.05 o
   8   9   2       34.60       32.82      1.17 o
   9   9   2        4.42        3.19      1.06 o
  -8  10   2       97.66      101.25      2.07 o
  -7  10   2       34.53       40.62      1.30 o
  -6  10   2        5.07        3.51      0.78 o
  -5  10   2        4.88        5.58      0.81 o
  -4  10   2        0.31        1.15      0.75 o
  -3  10   2       81.72       77.61      1.08 o
  -2  10   2       20.37       20.69      0.63 o
  -1  10   2       40.77       40.60      1.16 o
   0  10   2       54.01       56.00      1.41 o
   1  10   2       32.20       34.40      0.91 o
   2  10   2        0.27        0.22      0.64 o
   3  10   2      220.14      224.17      2.41 o
   4  10   2       15.94       16.41      1.21 o
   5  10   2        6.52        4.06      0.89 o
   6  10   2       30.65       29.87      1.05 o
   7  10   2        0.04        1.16      0.74 o
  -5  11   2        1.75        1.27      0.84 o
  -4  11   2        4.33        1.03      0.93 o
  -3  11   2        1.15        0.51      0.94 o
  -2  11   2       12.89       11.68      2.49 o
  -1  11   2       62.53       59.64      2.21 o
   0  11   2       80.22       88.39      2.42 o
   1  11   2        0.77        1.10      0.57 o
   2  11   2        0.62        0.56      0.70 o
   3  11   2        1.16        0.66      0.69 o
   4  11   2       16.14       11.70      1.00 o
 -17   1   3       29.77       29.65      1.34 o
 -16   1   3       28.09       25.61      1.39 o
 -15   1   3        1.49        0.65      0.76 o
 -14   1   3       31.15       32.69      1.21 o
 -13   1   3        9.19        8.93      0.87 o
 -12   1   3        0.00       -0.21      0.58 o
 -11   1   3      323.60      327.86      2.58 o
 -10   1   3        3.82        6.01      0.70 o
  -9   1   3      608.09      629.22      3.65 o
  -8   1   3        3.09        1.38      0.44 o
  -7   1   3      540.35      560.39      3.09 o
  -6   1   3       10.48        9.83      0.62 o
  -5   1   3     1071.34     1044.36      4.87 o
  -4   1   3      968.83      983.12      4.62 o
  -3   1   3     3509.70     3354.04     16.95 o
  -2   1   3     7628.89     7101.61     53.18 o
  -1   1   3     2433.99     2201.57     15.74 o
   0   1   3      739.58      766.52      9.25 o
   1   1   3      188.87      186.31      1.34 o
   2   1   3      363.58      369.82      1.60 o
   3   1   3      161.22      151.66      0.93 o
   4   1   3       17.40       11.00      0.41 o
   5   1   3      621.18      677.38      3.15 o
   6   1   3       14.44       11.46      0.42 o
   7   1   3       21.48       22.33      0.71 o
   8   1   3       17.56       16.38      0.68 o
   9   1   3      360.18      347.52      2.55 o
  10   1   3      544.70      527.61      3.37 o
  11   1   3      213.58      215.90      2.05 o
  12   1   3       64.09       60.50      1.18 o
  13   1   3       21.56       24.50      0.98 o
  14   1   3        9.23        6.81      1.10 o
  15   1   3       25.54       25.41      1.07 o
 -17   2   3       17.41       20.13      1.43 o
 -16   2   3       18.66       16.17      1.17 o
 -15   2   3        0.03        0.51      0.89 o
 -14   2   3      225.88      212.98      2.38 o
 -13   2   3      153.15      144.69      1.80 o
 -12   2   3       23.32       22.99      0.96 o
 -11   2   3        2.11        3.26      0.65 o
 -10   2   3      105.69      118.91      1.40 o
  -9   2   3       32.12       40.93      0.99 o
  -8   2   3        4.56        5.65      0.52 o
  -7   2   3       83.78       87.03      0.88 o
  -6   2   3      543.95      550.79      3.05 o
  -5   2   3       12.89       23.15      0.59 o
  -4   2   3      195.19      195.60      1.22 o
  -3   2   3     2502.23     2425.19     11.91 o
  -2   2   3     1291.84     1339.59      6.05 o
  -1   2   3     1532.60     1570.17     14.71 o
   0   2   3       76.60       62.56      0.55 o
   1   2   3     1447.61     1357.84      7.65 o
   2   2   3      244.99      224.74      1.38 o
   3   2   3      240.82      219.35      1.18 o
   4   2   3      804.11      862.58      4.23 o
   5   2   3      156.81      139.28      0.91 o
   6   2   3       37.75       42.99      0.67 o
   7   2   3        0.05        0.55      0.42 o
   8   2   3       35.55       32.73      0.76 o
   9   2   3      662.43      603.16      3.64 o
  10   2   3      799.75      824.46      5.21 o
  11   2   3       93.34      109.12      1.40 o
  12   2   3        0.06        0.00      0.57 o
  13   2   3      222.14      213.40      2.10 o
  14   2   3       53.33       50.97      1.19 o
  15   2   3       28.05       32.00      1.19 o
 -16   3   3       16.26       13.56      1.35 o
 -15   3   3       31.04       30.82      1.35 o
 -14   3   3        1.24        1.35      0.75 o
 -13   3   3       15.62       15.87      1.05 o
 -12   3   3       72.49       59.71      1.23 o
 -11   3   3      246.65      220.59      2.12 o
 -10   3   3     1112.57     1099.02      6.11 o
  -9   3   3      367.42      376.04      2.55 o
  -8   3   3      678.06      652.05      3.50 o
  -7   3   3      251.99      226.68      1.55 o
  -6   3   3      143.65      134.46      0.99 o
  -5   3   3       18.67       14.50      0.50 o
  -4   3   3       32.94       30.87      0.71 o
  -3   3   3     3172.53     3523.73     21.58 o
  -2   3   3       35.42       37.60      0.56 o
  -1   3   3      997.75     1027.35      9.22 o
   0   3   3      725.62      718.40      3.61 o
   1   3   3       98.62      102.66      1.03 o
   2   3   3       97.46       97.40      0.72 o
   3   3   3     1788.41     1890.11     14.62 o
   4   3   3     1281.81     1347.87      7.58 o
   5   3   3      186.70      222.87      1.28 o
   6   3   3        0.22        3.60      0.42 o
   7   3   3       18.11       12.87      0.62 o
   8   3   3       56.21       44.32      0.74 o
   9   3   3      291.22      252.44      1.78 o
  10   3   3      276.65      235.97      1.82 o
  11   3   3      844.93      773.39      4.63 o
  12   3   3       77.20       69.19      1.13 o
  13   3   3       31.99       31.29      0.98 o
  14   3   3       93.64       87.89      1.75 o
  15   3   3       15.59       15.71      1.11 o
 -16   4   3        5.61        4.96      1.05 o
 -15   4   3        0.19        0.53      0.72 o
 -14   4   3       16.82       20.31      1.04 o
 -13   4   3       46.57       37.74      1.04 o
 -12   4   3      206.97      187.55      2.11 o
 -11   4   3        0.01        0.67      0.57 o
 -10   4   3       54.33       54.82      1.26 o
  -9   4   3      433.96      412.85      2.72 o
  -8   4   3      181.54      193.68      1.50 o
  -7   4   3      368.40      378.95      2.19 o
  -6   4   3       11.69       11.05      0.46 o
  -5   4   3     1828.16     1818.56      9.16 o
  -4   4   3     2846.10     2929.67     15.31 o
  -3   4   3     4346.92     4760.22     26.53 o
  -2   4   3     2959.12     3277.35     17.09 o
  -1   4   3       16.95        9.76      0.46 o
   0   4   3      397.01      396.67      2.30 o
   1   4   3        0.00        1.53      0.44 o
   2   4   3      296.04      276.27      1.74 o
   3   4   3      457.18      502.78      2.84 o
   4   4   3      172.62      163.79      1.04 o
   5   4   3      574.95      554.38      2.74 o
   6   4   3       63.43       76.45      0.82 o
   7   4   3      343.35      329.01      1.94 o
   8   4   3       64.84       68.11      0.97 o
   9   4   3       85.62       68.92      1.09 o
  10   4   3      174.69      163.09      1.44 o
  11   4   3      317.11      303.09      2.33 o
  12   4   3        9.12        9.51      0.79 o
  13   4   3       32.29       41.13      1.15 o
  14   4   3        5.25        3.53      0.83 o
 -15   5   3      148.85      169.09      2.42 o
 -14   5   3       52.83       58.24      1.40 o
 -13   5   3       44.51       38.22      1.01 o
 -12   5   3        1.11        1.78      0.68 o
 -11   5   3       95.19       83.16      1.18 o
 -10   5   3      243.79      211.66      1.88 o
  -9   5   3      132.82      153.29      1.56 o
  -8   5   3      388.41      393.72      2.63 o
  -7   5   3        2.78        3.37      0.55 o
  -6   5   3       17.86       16.89      0.79 o
  -5   5   3      230.10      249.11      1.95 o
  -4   5   3      765.61      801.64      4.10 o
  -3   5   3      190.41      208.10      1.21 o
  -2   5   3       51.77       61.17      0.73 o
  -1   5   3       75.90       87.05      0.82 o
   0   5   3      302.10      308.08      1.62 o
   1   5   3        9.76       13.24      0.50 o
   2   5   3        4.13        5.60      0.41 o
   3   5   3      156.78      171.05      1.26 o
   4   5   3      549.34      575.90      3.53 o
   5   5   3      455.71      456.11      4.13 o
   6   5   3       52.59       40.20      0.82 o
   7   5   3        2.87        3.86      0.46 o
   8   5   3        6.12        8.71      0.63 o
   9   5   3       35.37       33.27      1.17 o
  10   5   3      409.90      391.35      2.76 o
  11   5   3       65.48       65.38      1.05 o
  12   5   3        4.70        4.42      0.58 o
  13   5   3       46.55       60.46      1.54 o
  14   5   3        2.10        5.71      0.71 o
 -14   6   3       11.68       11.37      1.02 o
 -13   6   3        0.58        0.54      0.64 o
 -12   6   3        3.63        4.12      0.76 o
 -11   6   3        0.39        0.23      0.42 o
 -10   6   3        1.30        2.56      0.63 o
  -9   6   3      110.86      108.88      1.24 o
  -8   6   3     1431.16     1380.44      7.93 o
  -7   6   3      362.28      339.10      2.28 o
  -6   6   3      170.79      164.24      2.20 o
  -5   6   3      111.15      111.95      1.14 o
  -4   6   3        0.61        1.46      0.46 o
  -3   6   3        3.76        2.83      0.42 o
  -2   6   3      566.97      597.04      2.99 o
  -1   6   3       94.34       96.97      0.92 o
   0   6   3      146.71      160.08      1.03 o
   1   6   3        5.38        8.06      0.59 o
   2   6   3       16.24       20.50      0.71 o
   3   6   3      379.03      371.41      3.12 o
   4   6   3      468.11      456.41      3.30 o
   5   6   3       16.56       17.48      0.79 o
   6   6   3       14.41       11.45      0.73 o
   7   6   3        0.09       -0.08      0.22 o
   8   6   3       57.60       52.07      0.62 o
   9   6   3       74.21       73.00      1.09 o
  10   6   3       17.81       17.17      0.53 o
  11   6   3        2.57        0.66      0.66 o
  12   6   3       36.53       50.07      1.40 o
  13   6   3       15.17       19.23      1.19 o
 -13   7   3        7.90        6.08      0.82 o
 -12   7   3        0.80        0.70      0.76 o
 -11   7   3       48.79       46.93      1.34 o
 -10   7   3       24.90       24.58      1.24 o
  -9   7   3      396.79      373.15      2.61 o
  -8   7   3      119.06      113.38      1.54 o
  -7   7   3        5.98        4.80      0.51 o
  -6   7   3       12.42       15.74      0.98 o
  -5   7   3        0.52        0.18      0.35 o
  -4   7   3        0.27        0.66      0.39 o
  -3   7   3       27.96       27.28      0.62 o
  -2   7   3        0.30        0.49      0.37 o
  -1   7   3       36.71       37.58      1.12 o
   0   7   3       19.28       18.12      0.51 o
   1   7   3        2.48        2.82      0.69 o
   2   7   3        2.27        3.07      0.61 o
   3   7   3       28.87       31.51      0.85 o
   4   7   3       17.00       19.30      0.87 o
   5   7   3       78.45       73.86      1.18 o
   6   7   3        0.60        0.76      0.64 o
   7   7   3        5.68        5.23      0.74 o
   8   7   3        5.58        4.61      1.03 o
   9   7   3        0.28        1.31      0.79 o
  10   7   3       25.70       23.34      1.00 o
  11   7   3        1.21        2.75      1.06 o
  12   7   3        0.82        2.35      0.90 o
 -12   8   3        1.57        2.37      1.03 o
 -11   8   3       20.58       22.25      1.03 o
 -10   8   3       63.24       57.05      1.15 o
  -9   8   3       21.41       17.66      0.90 o
  -8   8   3      107.72       95.36      1.03 o
  -7   8   3       61.24       56.19      1.11 o
  -6   8   3        0.18       -0.02      0.43 o
  -5   8   3        9.22        7.69      0.61 o
  -4   8   3       23.25       22.44      0.56 o
  -3   8   3      212.84      222.54      1.44 o
  -2   8   3        2.90        4.03      0.43 o
  -1   8   3       11.68       13.75      0.46 o
   0   8   3      206.43      213.22      2.02 o
   1   8   3       56.82       59.64      1.09 o
   2   8   3      191.11      178.17      1.75 o
   3   8   3       36.09       37.39      0.90 o
   4   8   3       64.86       62.03      1.25 o
   5   8   3      110.00      107.18      1.43 o
   6   8   3        8.10        9.29      0.92 o
   7   8   3        2.56        2.14      0.70 o
   8   8   3        6.56        7.60      1.04 o
   9   8   3       11.24       17.50      1.46 o
  10   8   3       27.72       31.72      1.29 o
  11   8   3        2.72        5.48      1.55 o
 -10   9   3       79.79       78.67      1.79 o
  -9   9   3       20.03       21.91      1.55 o
  -8   9   3       21.75       21.19      1.94 o
  -7   9   3        0.37        0.48      0.48 o
  -6   9   3       12.35       12.97      1.31 o
  -5   9   3       15.40       14.69      0.55 o
  -4   9   3       36.05       36.41      0.67 o
  -3   9   3      130.48      120.74      1.15 o
  -2   9   3       11.89       12.15      0.53 o
  -1   9   3        2.93        2.13      0.32 o
   0   9   3        3.49        3.58      0.71 o
   1   9   3        6.58        7.24      0.72 o
   2   9   3       80.62       79.83      1.23 o
   3   9   3      294.97      295.87      2.98 o
   4   9   3      679.13      687.93      5.09 o
   5   9   3      451.75      448.97      3.71 o
   6   9   3       13.87       12.43      1.61 o
   7   9   3       27.39       26.89      1.35 o
   8   9   3       31.89       36.87      1.59 o
   9   9   3        3.66        2.41      0.95 o
  -8  10   3       12.88       12.88      1.01 o
  -7  10   3       31.35       31.26      1.25 o
  -6  10   3       21.27       25.07      1.09 o
  -5  10   3       49.34       48.78      1.12 o
  -4  10   3       11.10       11.42      1.06 o
  -3  10   3        1.52        1.52      0.48 o
  -2  10   3      289.22      280.31      2.66 o
  -1  10   3       42.95       42.77      1.14 o
   0  10   3       13.76       13.86      0.96 o
   1  10   3        8.07        7.12      1.00 o
   2  10   3       68.11       70.24      1.30 o
   3  10   3        0.03        0.06      0.55 o
   4  10   3       18.46       15.61      1.03 o
   5  10   3       88.66       93.76      1.87 o
   6  10   3      161.25      162.11      2.14 o
   7  10   3        3.84        2.16      0.80 o
  -5  11   3        0.23        0.26      0.98 o
  -4  11   3        1.09        1.13      1.13 o
  -3  11   3       83.01       83.92      2.41 o
  -2  11   3       40.21       36.30      1.45 o
  -1  11   3        3.30        2.50      1.00 o
   0  11   3       42.16       41.52      1.33 o
   1  11   3      113.13      112.93      1.65 o
   2  11   3       12.56       10.96      1.37 o
   3  11   3       78.55       76.49      1.46 o
 -17   0   4      180.91      164.42      3.31 o
 -16   0   4      159.27      151.08      2.80 o
 -15   0   4       30.90       35.67      1.80 o
 -14   0   4        9.46       13.23      1.56 o
 -13   0   4       12.03       13.74      1.69 o
 -12   0   4       42.73       37.21      1.52 o
 -11   0   4        8.14        7.55      1.19 o
 -10   0   4       20.02       17.67      1.08 o
  -9   0   4      510.94      565.87      4.70 o
  -8   0   4       89.26      105.73      1.90 o
  -7   0   4      474.70      495.69      4.09 o
  -6   0   4       80.66       79.32      1.29 o
  -5   0   4      494.51      478.42      3.25 o
  -4   0   4     2931.21     2757.72     19.49 o
  -3   0   4        2.62       11.88      0.78 o
  -2   0   4     1743.01     1706.77     29.93 o
  -1   0   4      142.60      118.98      1.46 o
   0   0   4     1412.46     1343.54     14.55 o
   1   0   4     4196.48     3871.66     27.97 o
   2   0   4     4210.60     4161.83     30.52 o
   3   0   4      314.18      386.05      2.62 o
   4   0   4        6.03       11.44      0.78 o
   5   0   4        0.01        0.49      0.58 o
   6   0   4      751.07      721.67      4.99 o
   7   0   4      291.60      288.76      2.56 o
   8   0   4      289.01      302.35      2.84 o
   9   0   4      451.09      440.57      3.82 o
  10   0   4       28.61       30.14      1.25 o
  11   0   4     1068.60     1056.27      8.45 o
  12   0   4      124.11      120.18      1.94 o
  13   0   4        0.07        0.00      0.92 o
  14   0   4        0.50        0.71      0.94 o
  15   0   4       63.17       74.22      2.07 o
 -17   1   4        5.64        5.54      1.22 o
 -16   1   4       15.47       13.79      1.30 o
 -15   1   4        0.03        0.48      0.73 o
 -14   1   4      214.77      205.04      2.14 o
 -13   1   4      114.94      111.00      1.82 o
 -12   1   4       13.03       10.20      0.95 o
 -11   1   4       27.07       33.11      1.06 o
 -10   1   4      329.83      340.93      2.27 o
  -9   1   4      213.54      218.75      1.64 o
  -8   1   4       19.94       18.78      0.77 o
  -7   1   4       39.94       47.70      0.84 o
  -6   1   4       28.82       27.23      0.63 o
  -5   1   4       80.34       81.50      0.91 o
  -4   1   4     1758.10     1907.05      9.39 o
  -3   1   4     5207.41     5035.21     30.82 o
  -2   1   4      461.53      448.01      1.99 o
  -1   1   4     1006.18      960.99      4.33 o
   0   1   4      273.11      271.64      1.08 o
   1   1   4      294.15      293.65      1.98 o
   2   1   4      214.02      208.63      1.00 o
   3   1   4      317.63      364.71      1.74 o
   4   1   4      602.19      614.97      2.93 o
   5   1   4     3381.08     3650.91     19.52 o
   6   1   4        2.70        1.01      0.36 o
   7   1   4      473.77      465.52      2.48 o
   8   1   4        2.99        2.08      0.44 o
   9   1   4      190.17      184.42      1.63 o
  10   1   4       20.68       21.49      0.96 o
  11   1   4      120.86      116.91      1.44 o
  12   1   4      476.81      471.90      3.36 o
  13   1   4      148.84      140.80      1.69 o
  14   1   4       16.11       14.49      1.22 o
  15   1   4       12.63       11.20      1.70 o
 -17   2   4      113.96      106.97      2.04 o
 -16   2   4       26.77       25.22      1.30 o
 -15   2   4        9.22        6.89      0.93 o
 -14   2   4       52.30       45.95      1.53 o
 -13   2   4       47.23       43.54      1.29 o
 -12   2   4       99.00      100.70      1.49 o
 -11   2   4      314.95      315.48      2.49 o
 -10   2   4      473.19      481.06      2.89 o
  -9   2   4       52.68       48.50      1.31 o
  -8   2   4      301.35      316.18      1.90 o
  -7   2   4       76.95       60.30      0.80 o
  -6   2   4      610.65      580.70      3.16 o
  -5   2   4       28.33       28.17      0.74 o
  -4   2   4        2.06        1.47      0.35 o
  -3   2   4      281.74      278.17      2.44 o
  -2   2   4      140.44      162.14      0.90 o
  -1   2   4      369.41      375.20      2.64 o
   0   2   4        0.81        0.64      0.19 o
   1   2   4     4788.69     4578.60     23.88 o
   2   2   4     1257.86     1379.18      8.53 o
   3   2   4     1972.44     2035.39      9.80 o
   4   2   4     1098.95     1121.41      5.32 o
   5   2   4        6.90        9.78      0.56 o
   6   2   4      204.87      183.40      1.19 o
   7   2   4        2.97        2.72      0.44 o
   8   2   4      264.61      269.11      1.73 o
   9   2   4     4054.24     4023.03     23.50 o
  10   2   4      535.24      501.66      3.40 o
  11   2   4      260.45      247.09      2.16 o
  12   2   4       57.66       54.89      1.09 o
  13   2   4        0.61       -0.22      0.73 o
  14   2   4        0.38       -0.36      0.71 o
  15   2   4       14.42        8.83      1.55 o
 -16   3   4       40.83       44.96      1.50 o
 -15   3   4        0.09        1.77      0.79 o
 -14   3   4       10.37        9.78      0.88 o
 -13   3   4       36.64       31.86      1.10 o
 -12   3   4       23.65       30.30      1.13 o
 -11   3   4      420.20      424.60      2.94 o
 -10   3   4      972.05      961.24      5.71 o
  -9   3   4       88.10       77.05      1.12 o
  -8   3   4        8.81        8.10      0.61 o
  -7   3   4      170.52      157.34      1.27 o
  -6   3   4      164.11      159.35      1.56 o
  -5   3   4      138.73      140.66      1.07 o
  -4   3   4     5627.78     6003.57     35.16 o
  -3   3   4      739.96      776.17      3.77 o
  -2   3   4      266.52      350.48      1.74 o
  -1   3   4        0.79        0.40      0.20 o
   0   3   4      219.92      217.72      2.05 o
   1   3   4       13.99       16.79      0.46 o
   2   3   4      207.12      235.15      1.47 o
   3   3   4     1620.31     1772.17      8.40 o
   4   3   4     1073.96     1190.11      5.60 o
   5   3   4       95.20       99.70      0.87 o
   6   3   4      349.46      345.19      2.03 o
   7   3   4     1168.26     1172.24      6.04 o
   8   3   4      217.20      210.63      1.53 o
   9   3   4       60.31       73.56      1.19 o
  10   3   4      311.22      331.82      2.53 o
  11   3   4      250.38      245.56      2.13 o
  12   3   4        3.32        3.93      0.82 o
  13   3   4       61.61       60.36      1.16 o
  14   3   4        6.96        4.70      0.78 o
 -16   4   4       40.91       40.57      2.66 o
 -15   4   4       12.79       10.61      0.98 o
 -14   4   4        0.01       -0.63      0.73 o
 -13   4   4       14.31       14.31      0.97 o
 -12   4   4       49.43       42.61      1.32 o
 -11   4   4        2.87        2.41      0.71 o
 -10   4   4      838.74      796.27      4.81 o
  -9   4   4      442.84      431.29      2.83 o
  -8   4   4        1.63        1.79      0.50 o
  -7   4   4        3.75        4.36      0.60 o
  -6   4   4       13.98       14.00      0.51 o
  -5   4   4     1359.70     1334.01      6.63 o
  -4   4   4      916.14      808.75      4.13 o
  -3   4   4       49.95       36.30      0.92 o
  -2   4   4        0.46       -0.05      0.23 o
  -1   4   4        0.70        3.07      0.37 o
   0   4   4      488.67      498.35      3.05 o
   1   4   4      540.97      550.41      5.04 o
   2   4   4      415.65      448.44      3.94 o
   3   4   4      852.35      901.97      5.11 o
   4   4   4       24.73       31.84      0.52 o
   5   4   4        0.45        0.50      0.25 o
   6   4   4       85.08       81.57      0.89 o
   7   4   4      793.53      770.41      4.11 o
   8   4   4      838.93      833.58      4.75 o
   9   4   4       88.78       82.31      1.11 o
  10   4   4        0.09       -0.08      0.40 o
  11   4   4       56.69       62.92      0.97 o
  12   4   4       32.51       30.49      0.88 o
  13   4   4       15.01       18.92      0.88 o
  14   4   4       39.35       48.69      1.16 o
 -15   5   4       17.72       16.39      1.08 o
 -14   5   4        0.00        0.01      0.78 o
 -13   5   4       37.62       34.37      0.98 o
 -12   5   4      125.16      120.79      1.48 o
 -11   5   4       65.88       58.82      1.16 o
 -10   5   4       74.95       64.25      1.28 o
  -9   5   4      193.03      188.73      1.82 o
  -8   5   4        5.06        5.85      0.60 o
  -7   5   4       14.75       15.65      0.71 o
  -6   5   4       24.95       29.81      0.70 o
  -5   5   4     2450.36     2739.81     14.80 o
  -4   5   4        2.07        3.52      0.41 o
  -3   5   4        2.35       -0.04      0.29 o
  -2   5   4      560.89      600.25      2.99 o
  -1   5   4       40.21       44.88      0.77 o
   0   5   4      106.86      118.75      0.80 o
   1   5   4       69.26       68.82      0.90 o
   2   5   4        0.92        1.10      0.45 o
   3   5   4      291.98      311.92      2.04 o
   4   5   4      346.81      359.03      2.74 o
   5   5   4      625.54      603.92      3.93 o
   6   5   4      184.37      169.06      1.85 o
   7   5   4        1.77        3.02      0.39 o
   8   5   4       25.73       31.94      1.23 o
   9   5   4      207.31      175.83      1.32 o
  10   5   4       49.77       42.53      0.82 o
  11   5   4        8.27       11.36      0.87 o
  12   5   4        6.43        6.54      0.68 o
  13   5   4       40.59       45.93      1.22 o
 -14   6   4        4.42        3.39      0.83 o
 -13   6   4       14.72       16.79      1.03 o
 -12   6   4        1.79        1.16      0.58 o
 -11   6   4       14.46       13.31      0.80 o
 -10   6   4       33.02       34.72      1.04 o
  -9   6   4       31.96       35.99      1.31 o
  -8   6   4      193.21      192.68      1.57 o
  -7   6   4      389.47      376.70      2.46 o
  -6   6   4      101.02       90.95      1.04 o
  -5   6   4        1.97        0.93      0.39 o
  -4   6   4       63.94       60.65      0.97 o
  -3   6   4      160.81      167.01      1.20 o
  -2   6   4       20.96       20.40      0.85 o
  -1   6   4      144.98      146.24      0.95 o
   0   6   4        0.03        0.18      0.34 o
   1   6   4       73.43       89.05      1.21 o
   2   6   4        1.12        2.70      0.42 o
   3   6   4      136.28      153.68      1.64 o
   4   6   4       56.99       53.76      1.50 o
   5   6   4       36.12       35.97      0.90 o
   6   6   4       26.70       24.54      0.84 o
   7   6   4        7.78        9.28      0.84 o
   8   6   4        0.24        0.16      0.23 o
   9   6   4        2.31        0.43      0.33 o
  10   6   4        4.89        3.45      0.62 o
  11   6   4        0.99        2.17      0.70 o
  12   6   4       12.57       13.60      1.30 o
 -13   7   4        0.02        0.13      0.58 o
 -12   7   4        8.84        8.68      0.83 o
 -11   7   4       69.05       71.51      1.24 o
 -10   7   4        0.76        0.75      0.52 o
  -9   7   4       12.47       11.18      0.83 o
  -8   7   4       48.67       48.25      1.07 o
  -7   7   4       32.11       34.46      0.93 o
  -6   7   4      134.35      136.11      1.44 o
  -5   7   4      194.43      188.99      1.44 o
  -4   7   4       64.82       65.29      0.81 o
  -3   7   4        5.70        4.95      0.42 o
  -2   7   4        3.45        3.43      0.42 o
  -1   7   4       11.81       12.98      0.64 o
   0   7   4       68.59       62.68      1.09 o
   1   7   4       23.92       25.00      0.92 o
   2   7   4      127.11      121.23      1.50 o
   3   7   4       19.06       18.98      0.90 o
   4   7   4      495.61      488.38      3.88 o
   5   7   4      105.08      106.94      2.12 o
   6   7   4        0.30        1.45      0.57 o
   7   7   4       23.36       20.53      1.95 o
   8   7   4       84.07       84.56      1.37 o
   9   7   4        1.72        1.37      0.63 o
  10   7   4      116.35      110.35      2.42 o
  11   7   4      161.27      187.67      2.79 o
 -12   8   4        2.23        2.67      0.75 o
 -11   8   4       88.80       96.54      1.99 o
 -10   8   4        1.58        3.18      0.69 o
  -9   8   4      389.93      361.43      2.65 o
  -8   8   4       71.15       60.23      1.38 o
  -7   8   4        5.27        5.58      0.50 o
  -6   8   4        0.58        1.10      0.58 o
  -5   8   4       60.01       62.47      1.07 o
  -4   8   4      543.01      521.12      3.02 o
  -3   8   4       44.70       45.72      0.73 o
  -2   8   4       22.31       24.06      0.76 o
  -1   8   4      141.53      140.04      1.46 o
   0   8   4        3.11        1.97      0.67 o
   1   8   4       81.32       82.93      1.23 o
   2   8   4      373.21      379.33      2.98 o
   3   8   4      410.40      403.74      2.90 o
   4   8   4      165.32      160.93      1.98 o
   5   8   4       49.61       50.90      1.05 o
   6   8   4       87.34       86.75      1.54 o
   7   8   4        5.29        5.41      1.00 o
   8   8   4        1.76        1.98      0.74 o
   9   8   4       36.54       44.46      1.16 o
  10   8   4       95.15      118.42      2.57 o
 -10   9   4        5.84        9.27      1.10 o
  -9   9   4       16.12       18.60      0.77 o
  -8   9   4       15.24       17.90      0.90 o
  -7   9   4        0.44        0.57      0.44 o
  -6   9   4       14.80       14.38      0.65 o
  -5   9   4      124.15      119.71      1.29 o
  -4   9   4        6.96        6.77      0.50 o
  -3   9   4       61.16       65.52      1.00 o
  -2   9   4      605.20      614.41      3.43 o
  -1   9   4        6.17        7.55      0.77 o
   0   9   4        0.00       -0.41      0.58 o
   1   9   4      137.44      139.06      1.74 o
   2   9   4       47.50       51.29      1.11 o
   3   9   4      257.88      259.96      2.66 o
   4   9   4      223.87      233.46      2.31 o
   5   9   4       95.31       92.00      1.40 o
   6   9   4       39.24       38.75      1.46 o
   7   9   4       17.12       15.82      1.76 o
   8   9   4        0.96        0.74      0.81 o
  -8  10   4       12.19       13.67      1.26 o
  -7  10   4        6.74        6.63      0.73 o
  -6  10   4       15.07       14.98      0.80 o
  -5  10   4        0.11        0.32      0.48 o
  -4  10   4        7.15        4.98      0.63 o
  -3  10   4       60.67       60.29      1.47 o
  -2  10   4      114.52      110.97      1.47 o
  -1  10   4       21.24       26.58      0.86 o
   0  10   4        4.03        4.91      0.75 o
   1  10   4       79.67       86.79      1.46 o
   2  10   4        3.60        2.65      0.74 o
   3  10   4       21.42       19.14      1.08 o
   4  10   4      241.20      241.17      2.60 o
   5  10   4      106.09      109.79      2.12 o
   6  10   4        0.02        1.40      0.73 o
  -4  11   4       48.28       48.33      2.05 o
  -3  11   4        0.25        0.61      0.94 o
  -2  11   4        2.71        1.49      0.76 o
  -1  11   4       47.05       42.85      1.33 o
   0  11   4       66.74       62.54      1.53 o
   1  11   4      114.80      115.89      2.08 o
   2  11   4      191.41      181.81      2.35 o
 -17   1   5        4.61        4.25      1.23 o
 -16   1   5       12.59       13.01      1.41 o
 -15   1   5        3.86        2.05      0.91 o
 -14   1   5       12.98       10.68      1.04 o
 -13   1   5        0.82        1.02      0.79 o
 -12   1   5       28.74       27.24      1.02 o
 -11   1   5       30.48       29.75      1.03 o
 -10   1   5       22.83       21.36      0.98 o
  -9   1   5      176.82      174.77      1.41 o
  -8   1   5        6.72       11.15      0.56 o
  -7   1   5       10.43       13.51      0.64 o
  -6   1   5       13.91       18.58      0.59 o
  -5   1   5       14.38       16.11      0.55 o
  -4   1   5      963.29     1080.57      5.13 o
  -3   1   5      434.57      442.90      2.02 o
  -2   1   5     1315.51     1358.81      6.35 o
  -1   1   5        1.84        2.37      0.25 o
   0   1   5      395.25      412.90      3.64 o
   1   1   5       92.55       83.95      0.64 o
   2   1   5     2334.47     2433.03     22.89 o
   3   1   5      227.65      252.70      1.33 o
   4   1   5      729.19      766.38      3.63 o
   5   1   5      548.57      582.54      3.00 o
   6   1   5        6.44        7.63      0.43 o
   7   1   5        6.23        6.80      0.54 o
   8   1   5      397.88      391.80      2.45 o
   9   1   5      464.50      440.21      2.73 o
  10   1   5      841.73      827.01      4.84 o
  11   1   5      265.86      259.52      2.38 o
  12   1   5       72.64       74.82      1.30 o
  13   1   5       29.76       33.64      1.17 o
  14   1   5       29.88       41.26      1.33 o
 -17   2   5       37.53       42.79      1.60 o
 -16   2   5        6.10        6.82      1.28 o
 -15   2   5        0.27        0.14      0.77 o
 -14   2   5        1.33        2.47      0.85 o
 -13   2   5       46.42       43.39      1.35 o
 -12   2   5      111.83      108.44      1.67 o
 -11   2   5      118.24      108.71      1.95 o
 -10   2   5       57.97       62.92      1.90 o
  -9   2   5      149.98      151.80      1.45 o
  -8   2   5        0.03        1.51      0.49 o
  -7   2   5      286.32      285.99      1.82 o
  -6   2   5       15.92       14.47      0.63 o
  -5   2   5      642.90      662.26      3.51 o
  -4   2   5      195.69      243.60      1.50 o
  -3   2   5      860.14      883.51      4.07 o
  -2   2   5     2083.36     2103.73     16.91 o
  -1   2   5     1080.85     1067.78      4.62 o
   0   2   5      709.05      730.55      3.86 o
   1   2   5     1178.71     1312.25      7.00 o
   2   2   5     1102.30     1183.09      5.62 o
   3   2   5     1302.68     1435.84      7.61 o
   4   2   5       17.82        7.93      0.37 o
   5   2   5        3.53        2.04      0.35 o
   6   2   5      251.20      274.36      1.65 o
   7   2   5        7.67        8.97      0.46 o
   8   2   5      551.88      545.75      3.53 o
   9   2   5       27.74       26.47      0.97 o
  10   2   5       61.28       63.61      0.98 o
  11   2   5       14.75       17.58      0.85 o
  12   2   5        5.84        5.48      0.68 o
  13   2   5       18.33       17.14      0.87 o
  14   2   5        0.47        0.77      0.66 o
 -16   3   5       10.83       14.25      1.35 o
 -15   3   5        1.46        2.15      0.95 o
 -14   3   5       22.07       24.25      1.18 o
 -13   3   5      119.85      113.93      1.75 o
 -12   3   5      174.70      160.49      1.94 o
 -11   3   5       34.85       36.92      0.98 o
 -10   3   5        0.08        0.32      0.62 o
  -9   3   5      140.07      141.79      1.40 o
  -8   3   5      144.31      140.31      1.31 o
  -7   3   5      249.45      249.77      1.74 o
  -6   3   5      744.48      771.19      4.03 o
  -5   3   5     2355.85     2514.77     13.34 o
  -4   3   5     2581.45     2801.67     16.24 o
  -3   3   5      301.77      348.39      2.12 o
  -2   3   5     1017.19     1086.70      5.11 o
  -1   3   5       21.07       20.71      0.69 o
   0   3   5      459.89      496.42      2.16 o
   1   3   5      453.86      477.74      2.18 o
   2   3   5        4.84        6.12      0.26 o
   3   3   5      307.04      321.43      1.56 o
   4   3   5      143.08      156.87      0.95 o
   5   3   5      133.07      143.92      1.01 o
   6   3   5        5.19        4.22      0.42 o
   7   3   5       60.91       57.01      0.85 o
   8   3   5      279.54      261.87      1.68 o
   9   3   5        0.36        1.52      0.59 o
  10   3   5      180.97      186.66      1.93 o
  11   3   5       30.95       31.36      0.93 o
  12   3   5        0.36        0.67      0.55 o
  13   3   5        3.37        3.55      0.74 o
  14   3   5        2.42        2.23      0.85 o
 -16   4   5       16.70       17.47      1.34 o
 -15   4   5        0.05       -0.46      0.72 o
 -14   4   5        0.10       -0.29      0.61 o
 -13   4   5       25.27       28.37      1.33 o
 -12   4   5      533.13      536.13      3.73 o
 -11   4   5      654.73      675.20      4.24 o
 -10   4   5      996.30     1001.99      5.92 o
  -9   4   5      409.48      388.48      2.50 o
  -8   4   5      670.69      662.72      3.73 o
  -7   4   5       18.11       16.22      0.62 o
  -6   4   5       48.00       61.65      0.84 o
  -5   4   5     2317.06     2463.51     13.14 o
  -4   4   5     2309.41     2468.83     13.80 o
  -3   4   5      510.91      526.06      2.55 o
  -2   4   5       29.90       36.69      0.56 o
  -1   4   5     3109.51     3388.42     32.94 o
   0   4   5      138.85      172.20      1.42 o
   1   4   5      174.13      171.13      0.87 o
   2   4   5      702.25      715.23      3.14 o
   3   4   5      187.07      167.06      0.87 o
   4   4   5       21.86       18.54      0.38 o
   5   4   5        8.62        9.53      0.53 o
   6   4   5      620.03      612.97      3.18 o
   7   4   5     1050.75      998.83      5.29 o
   8   4   5        6.93        4.07      0.51 o
   9   4   5      194.91      169.02      1.51 o
  10   4   5       15.95       12.03      0.68 o
  11   4   5       19.12       19.75      0.74 o
  12   4   5        0.34        0.12      0.54 o
  13   4   5        2.23        3.48      0.75 o
 -15   5   5       15.58       15.54      1.05 o
 -14   5   5       21.27       19.66      1.78 o
 -13   5   5        0.26        0.84      0.83 o
 -12   5   5        5.52        6.04      0.77 o
 -11   5   5       28.76       29.09      0.92 o
 -10   5   5        2.38        1.99      0.72 o
  -9   5   5       15.35       17.50      0.85 o
  -8   5   5       34.01       31.78      0.96 o
  -7   5   5       31.06       22.21      0.78 o
  -6   5   5        0.58        0.21      0.40 o
  -5   5   5       19.28       12.93      0.55 o
  -4   5   5        9.64        6.35      0.44 o
  -3   5   5        6.75       10.44      0.38 o
  -2   5   5      110.56       97.96      0.88 o
  -1   5   5      181.80      185.16      1.28 o
   0   5   5      195.48      188.92      0.95 o
   1   5   5      240.95      246.21      1.80 o
   2   5   5      609.35      665.74      3.90 o
   3   5   5        7.56       10.28      0.57 o
   4   5   5      311.86      312.43      2.29 o
   5   5   5      695.88      680.70      5.91 o
   6   5   5       60.44       54.65      0.95 o
   7   5   5        0.11        0.06      0.28 o
   8   5   5      331.15      291.42      1.90 o
   9   5   5      246.09      218.68      1.49 o
  10   5   5        3.18        3.84      0.55 o
  11   5   5        0.04       -0.17      0.38 o
  12   5   5        7.26        4.81      0.57 o
  13   5   5        7.37        5.77      0.84 o
 -14   6   5        0.35        0.63      0.88 o
 -13   6   5        0.05       -0.51      0.71 o
 -12   6   5        2.57        3.13      0.67 o
 -11   6   5        8.28        6.91      0.85 o
 -10   6   5        2.54        2.33      0.78 o
  -9   6   5       22.21       20.95      0.87 o
  -8   6   5      176.09      173.47      1.58 o
  -7   6   5      162.54      151.01      1.50 o
  -6   6   5       46.37       41.62      0.82 o
  -5   6   5      359.74      408.04      2.34 o
  -4   6   5      353.67      369.40      2.05 o
  -3   6   5       24.53       22.26      0.63 o
  -2   6   5      155.25      162.28      1.07 o
  -1   6   5       43.36       34.15      0.53 o
   0   6   5      154.53      155.51      1.28 o
   1   6   5       53.56       50.46      0.79 o
   2   6   5      119.80      138.70      1.84 o
   3   6   5        6.56        4.60      0.67 o
   4   6   5      420.96      420.43      3.08 o
   5   6   5      626.97      620.06      4.31 o
   6   6   5       41.32       43.98      1.14 o
   7   6   5       12.97       11.70      0.62 o
   8   6   5      144.64      133.42      1.24 o
   9   6   5        9.62        8.85      0.89 o
  10   6   5        0.08        1.18      0.68 o
  11   6   5        0.17        0.52      0.73 o
  12   6   5       39.90       40.61      1.48 o
 -13   7   5       24.68       29.44      1.19 o
 -12   7   5        0.43        1.49      0.73 o
 -11   7   5       39.42       38.88      1.20 o
 -10   7   5        2.67        2.01      0.71 o
  -9   7   5       23.35       27.09      0.95 o
  -8   7   5       48.57       48.93      1.00 o
  -7   7   5      131.23      126.52      1.27 o
  -6   7   5       14.59       15.90      0.79 o
  -5   7   5      575.21      576.21      3.54 o
  -4   7   5      552.00      553.05      3.08 o
  -3   7   5       21.90       22.98      0.71 o
  -2   7   5      159.63      149.52      1.57 o
  -1   7   5        8.01        8.06      0.32 o
   0   7   5       43.11       46.19      1.19 o
   1   7   5       35.04       39.11      0.80 o
   2   7   5       45.25       49.01      1.12 o
   3   7   5     2112.91     2167.34     17.22 o
   4   7   5       59.05       58.72      1.20 o
   5   7   5       98.15      102.07      1.37 o
   6   7   5       43.91       47.42      1.28 o
   7   7   5       10.99       12.11      0.82 o
   8   7   5      110.28      111.81      1.45 o
   9   7   5       62.41       60.54      1.14 o
  10   7   5       23.92       25.12      1.67 o
  11   7   5       48.30       63.35      1.71 o
 -12   8   5        0.19        0.35      0.51 o
 -11   8   5       39.25       51.76      1.28 o
 -10   8   5      140.26      136.26      1.60 o
  -9   8   5        0.35        0.26      0.48 o
  -8   8   5       11.18       10.23      1.01 o
  -7   8   5        2.44        0.93      0.58 o
  -6   8   5        5.32        5.13      0.55 o
  -5   8   5       62.53       65.50      0.98 o
  -4   8   5       31.93       36.38      0.88 o
  -3   8   5       37.27       38.34      0.74 o
  -2   8   5       47.24       46.60      0.94 o
  -1   8   5       33.57       30.13      0.91 o
   0   8   5        1.21        1.37      0.74 o
   1   8   5       13.59       13.56      0.83 o
   2   8   5      164.90      163.91      1.60 o
   3   8   5      421.42      434.39      3.42 o
   4   8   5       72.68       74.32      1.94 o
   5   8   5        7.36        7.62      0.94 o
   6   8   5        4.93        5.14      0.72 o
   7   8   5        9.94        8.84      1.49 o
   8   8   5       13.46       13.03      0.94 o
   9   8   5       62.61       71.03      1.74 o
  10   8   5        8.84        7.15      0.90 o
 -10   9   5      273.75      285.91      2.74 o
  -9   9   5       20.27       11.25      0.79 o
  -8   9   5       54.32       52.61      1.09 o
  -7   9   5        2.83        2.26      0.48 o
  -6   9   5       88.79       92.01      1.23 o
  -5   9   5       79.30       80.64      1.20 o
  -4   9   5      208.31      191.37      1.71 o
  -3   9   5       86.39       93.35      0.93 o
  -2   9   5      186.57      187.11      1.58 o
  -1   9   5       76.09       75.48      1.23 o
   0   9   5        8.91        8.44      0.87 o
   1   9   5       87.41       87.80      1.30 o
   2   9   5       70.08       74.30      1.28 o
   3   9   5       15.31       17.65      1.07 o
   4   9   5       10.24        9.93      0.84 o
   5   9   5        2.07        1.13      0.68 o
   6   9   5        4.91        3.94      0.99 o
   7   9   5        0.75        0.49      0.73 o
   8   9   5        2.26        1.70      0.76 o
  -8  10   5        0.18       -0.53      0.82 o
  -7  10   5        0.47       -0.31      0.66 o
  -6  10   5        0.23        0.47      0.55 o
  -5  10   5       75.68       72.45      1.13 o
  -4  10   5       49.85       42.44      1.08 o
  -3  10   5       62.97       52.44      1.14 o
  -2  10   5      123.56      124.53      1.57 o
  -1  10   5      266.50      258.82      2.54 o
   0  10   5      268.73      272.84      2.48 o
   1  10   5      157.50      146.91      1.95 o
   2  10   5      292.08      291.46      3.02 o
   3  10   5       75.90       75.79      1.31 o
   4  10   5       16.89       15.95      0.85 o
   5  10   5       17.06       17.37      1.69 o
  -3  11   5       32.46       28.09      1.02 o
  -2  11   5        1.57        1.95      0.62 o
  -1  11   5       11.66        9.11      0.78 o
   0  11   5       60.97       58.07      1.24 o
   1  11   5      205.97      208.62      2.42 o
 -17   0   6        5.49        9.36      1.69 o
 -16   0   6       26.69       25.92      1.71 o
 -15   0   6       23.49       25.41      1.91 o
 -14   0   6       27.30       25.87      1.63 o
 -13   0   6       60.99       56.78      1.69 o
 -12   0   6      111.07      116.71      2.07 o
 -11   0   6      179.14      190.79      2.59 o
 -10   0   6       29.49       25.25      1.22 o
  -9   0   6       24.85       25.73      1.00 o
  -8   0   6       65.48       72.51      1.22 o
  -7   0   6        6.28       12.10      0.99 o
  -6   0   6       98.83       92.17      1.42 o
  -5   0   6      543.91      600.96      5.59 o
  -4   0   6     3028.35     3250.34     28.33 o
  -3   0   6     1597.66     1673.97     34.17 o
  -2   0   6     1044.36     1112.92      7.07 o
  -1   0   6     1173.84     1130.86     12.83 o
   0   0   6     1156.30     1269.46      9.41 o
   1   0   6     7568.79     7577.47     63.51 o
   2   0   6     1518.88     1718.90     13.12 o
   3   0   6      829.68     1061.38      6.95 o
   4   0   6     1574.79     1783.60     12.38 o
   5   0   6       75.41       54.01      0.88 o
   6   0   6        4.17       11.70      0.60 o
   7   0   6     3424.25     3303.63     26.32 o
   8   0   6     4215.74     4277.29     36.10 o
   9   0   6      249.57      231.97      2.47 o
  10   0   6        6.77        6.75      0.86 o
  11   0   6       10.65        9.40      0.97 o
  12   0   6       16.07       18.89      1.19 o
  13   0   6       12.69       17.55      1.61 o
  14   0   6        2.53        3.73      1.46 o
 -17   1   6        0.26        0.63      1.26 o
 -16   1   6      101.28      104.38      2.09 o
 -15   1   6      118.44      116.14      1.77 o
 -14   1   6        4.32        5.78      0.91 o
 -13   1   6      247.61      247.31      2.16 o
 -12   1   6      292.90      300.68      2.40 o
 -11   1   6      221.04      228.95      2.21 o
 -10   1   6      195.26      186.50      1.69 o
  -9   1   6       65.65       56.22      1.10 o
  -8   1   6      131.51      118.45      1.17 o
  -7   1   6       27.33       26.23      0.69 o
  -6   1   6     1182.83     1322.62      6.60 o
  -5   1   6      120.71      124.06      1.38 o
  -4   1   6      347.18      362.77      1.97 o
  -3   1   6        4.10        6.00      0.42 o
  -2   1   6      126.87      120.15      0.82 o
  -1   1   6        8.99        5.53      0.29 o
   0   1   6       79.90       72.29      0.50 o
   1   1   6      104.97       90.44      0.63 o
   2   1   6     2212.52     2472.81     21.13 o
   3   1   6     1736.21     1919.57      9.86 o
   4   1   6       22.05       14.87      0.40 o
   5   1   6        1.72        2.76      0.36 o
   6   1   6        8.41       11.24      0.65 o
   7   1   6      199.64      186.43      1.46 o
   8   1   6     1596.02     1607.41      8.61 o
   9   1   6      236.39      227.84      1.77 o
  10   1   6      236.68      222.81      1.80 o
  11   1   6       12.21       13.18      0.83 o
  12   1   6        0.49        1.12      0.62 o
  13   1   6        0.13        0.61      0.64 o
  14   1   6      116.78      133.18      1.87 o
 -17   2   6        2.36        1.55      1.03 o
 -16   2   6       11.65       11.33      1.25 o
 -15   2   6        7.55        7.08      0.95 o
 -14   2   6       11.05       11.60      1.07 o
 -13   2   6        4.11        4.92      0.84 o
 -12   2   6      973.55      967.07      5.82 o
 -11   2   6     1740.52     1777.42     10.37 o
 -10   2   6        4.07        3.17      0.70 o
  -9   2   6        2.82        2.96      0.57 o
  -8   2   6      165.79      160.91      1.39 o
  -7   2   6       78.48       70.51      0.96 o
  -6   2   6      455.44      568.44      3.01 o
  -5   2   6     2755.76     3064.26     16.34 o
  -4   2   6     1041.20     1169.01      5.68 o
  -3   2   6     1579.91     1759.03      9.00 o
  -2   2   6      244.94      250.59      1.30 o
  -1   2   6       19.46       22.12      0.51 o
   0   2   6      243.90      242.29      1.68 o
   1   2   6      236.12      242.58      1.80 o
   2   2   6       54.34       70.93      0.83 o
   3   2   6      308.26      345.86      1.65 o
   4   2   6      364.99      335.10      1.70 o
   5   2   6      153.50      134.05      0.97 o
   6   2   6      575.79      609.96      3.09 o
   7   2   6       28.86       26.86      0.80 o
   8   2   6       17.00       16.12      0.83 o
   9   2   6        0.07        0.76      0.41 o
  10   2   6        5.27        6.05      0.58 o
  11   2   6        8.93        7.69      0.87 o
  12   2   6       29.04       30.84      0.98 o
  13   2   6        7.99        7.51      1.06 o
  14   2   6       12.27       18.54      1.09 o
 -16   3   6        5.87        5.73      1.09 o
 -15   3   6        2.60        3.76      0.92 o
 -14   3   6       17.20       18.10      1.08 o
 -13   3   6       17.29       21.23      1.04 o
 -12   3   6      215.31      223.90      2.21 o
 -11   3   6        3.35        4.22      0.79 o
 -10   3   6       24.15       27.64      0.90 o
  -9   3   6      160.75      156.04      1.71 o
  -8   3   6       60.54       54.32      0.94 o
  -7   3   6       89.76       81.06      1.04 o
  -6   3   6      617.06      589.83      3.02 o
  -5   3   6      284.21      244.24      1.59 o
  -4   3   6      679.94      697.12      3.94 o
  -3   3   6       20.35       26.82      0.46 o
  -2   3   6      157.26      161.37      1.08 o
  -1   3   6       25.23       20.76      0.35 o
   0   3   6      467.89      475.98      2.60 o
   1   3   6      395.32      369.71      2.19 o
   2   3   6        4.79        9.61      0.20 o
   3   3   6       71.16       67.29      0.57 o
   4   3   6       16.29       17.54      0.43 o
   5   3   6      101.89       96.94      0.78 o
   6   3   6        1.37        1.37      0.44 o
   7   3   6      129.83      127.39      1.15 o
   8   3   6      128.79      129.99      1.25 o
   9   3   6      341.31      325.84      2.09 o
  10   3   6       70.80       65.59      1.15 o
  11   3   6        9.83       10.85      0.64 o
  12   3   6       13.26       12.52      0.70 o
  13   3   6        5.22        6.90      0.76 o
 -16   4   6        0.08       -0.16      0.92 o
 -15   4   6       12.00       15.06      1.13 o
 -14   4   6       29.43       29.24      1.12 o
 -13   4   6       53.63       54.06      1.44 o
 -12   4   6        2.06        1.81      0.66 o
 -11   4   6       41.41       44.11      1.29 o
 -10   4   6      261.11      264.88      2.28 o
  -9   4   6      318.02      305.23      2.15 o
  -8   4   6        0.27        0.00      0.48 o
  -7   4   6      183.15      173.89      1.45 o
  -6   4   6       76.60       84.36      1.21 o
  -5   4   6      483.01      489.66      2.81 o
  -4   4   6       68.19       63.26      0.81 o
  -3   4   6       17.87       28.50      0.63 o
  -2   4   6        6.76       10.45      0.43 o
  -1   4   6       23.26       15.98      0.38 o
   0   4   6       25.61       40.02      0.61 o
   1   4   6        3.03        8.85      0.24 o
   2   4   6       48.89       58.01      0.78 o
   3   4   6       13.64       13.85      0.40 o
   4   4   6       12.06       16.07      0.40 o
   5   4   6       12.09       12.09      0.40 o
   6   4   6      102.77      104.74      0.97 o
   7   4   6      859.32      802.04      4.67 o
   8   4   6       66.86       58.29      0.85 o
   9   4   6       14.32       12.20      0.58 o
  10   4   6       41.74       39.10      0.88 o
  11   4   6        5.09        3.95      0.59 o
  12   4   6        3.26        2.06      0.63 o
  13   4   6       13.20       11.25      0.82 o
 -15   5   6       28.22       31.13      1.34 o
 -14   5   6       28.97       27.92      1.34 o
 -13   5   6        3.81        3.49      0.81 o
 -12   5   6        0.02        0.68      0.74 o
 -11   5   6       79.50       77.97      1.24 o
 -10   5   6        2.78        2.22      0.65 o
  -9   5   6       71.52       65.26      1.12 o
  -8   5   6      105.87      100.83      1.27 o
  -7   5   6      655.20      647.44      3.95 o
  -6   5   6     1917.09     1928.76     12.40 o
  -5   5   6      290.59      330.56      1.97 o
  -4   5   6       10.73       11.65      0.53 o
  -3   5   6       36.15       37.51      0.62 o
  -2   5   6      240.07      240.95      1.55 o
  -1   5   6      306.79      335.51      1.68 o
   0   5   6       17.39       14.45      0.36 o
   1   5   6     2125.79     2262.04     13.70 o
   2   5   6       99.60       93.76      0.96 o
   3   5   6       90.92       92.57      1.05 o
   4   5   6       71.22       59.06      0.93 o
   5   5   6       37.20       35.86      0.46 o
   6   5   6      344.72      330.99      1.96 o
   7   5   6       77.10       88.38      0.77 o
   8   5   6       11.53       13.89      0.47 o
   9   5   6       48.28       47.76      0.82 o
  10   5   6        3.93        3.29      0.51 o
  11   5   6        0.04       -0.16      0.53 o
  12   5   6        0.31        0.25      0.68 o
 -14   6   6       40.65       42.37      1.42 o
 -13   6   6       32.18       34.74      1.32 o
 -12   6   6        8.04        8.52      0.95 o
 -11   6   6        3.87        3.59      0.72 o
 -10   6   6        0.37        0.60      0.55 o
  -9   6   6        7.38        7.40      0.67 o
  -8   6   6       14.66       13.79      0.80 o
  -7   6   6      163.55      153.46      2.15 o
  -6   6   6      348.10      305.24      2.48 o
  -5   6   6      886.87      848.76      4.66 o
  -4   6   6       32.99       34.26      0.72 o
  -3   6   6        0.54        1.36      0.33 o
  -2   6   6       21.97       21.42      0.85 o
  -1   6   6       15.79       17.78      0.41 o
   0   6   6      557.89      570.06      3.79 o
   1   6   6      501.36      510.04      3.56 o
   2   6   6       81.24       76.44      1.03 o
   3   6   6        2.05        1.55      0.58 o
   4   6   6      195.68      193.13      1.73 o
   5   6   6      685.61      698.46      4.49 o
   6   6   6      174.88      174.94      1.90 o
   7   6   6       42.95       40.54      0.93 o
   8   6   6       31.53       33.87      0.95 o
   9   6   6      171.97      170.05      1.95 o
  10   6   6       13.70       12.64      1.21 o
  11   6   6        0.26        0.00      0.60 o
 -13   7   6       30.77       43.82      1.58 o
 -12   7   6       32.99       34.16      1.07 o
 -11   7   6       44.22       55.08      1.08 o
 -10   7   6       15.29       18.19      0.85 o
  -9   7   6       10.79       12.98      0.69 o
  -8   7   6        1.95        2.43      0.58 o
  -7   7   6      122.81      115.75      1.12 o
  -6   7   6      106.12       97.66      1.44 o
  -5   7   6       99.53      124.61      1.24 o
  -4   7   6      281.42      261.58      2.08 o
  -3   7   6       18.37       20.84      0.58 o
  -2   7   6        0.39        0.46      0.33 o
  -1   7   6       24.79       23.83      0.64 o
   0   7   6        0.73        0.50      0.38 o
   1   7   6      248.43      243.51      2.25 o
   2   7   6     1008.44     1035.81      6.64 o
   3   7   6       14.43       13.55      0.87 o
   4   7   6       22.86       20.83      0.71 o
   5   7   6       71.82       69.34      1.07 o
   6   7   6       15.66       16.43      0.81 o
   7   7   6      173.96      161.47      1.81 o
   8   7   6        2.14        1.23      0.57 o
   9   7   6       10.29        6.16      0.78 o
  10   7   6        8.41        7.67      0.97 o
 -12   8   6        0.14        0.20      0.63 o
 -11   8   6       25.64       36.07      1.16 o
 -10   8   6        6.12        7.10      0.80 o
  -9   8   6        2.64        3.62      0.76 o
  -8   8   6       46.39       46.06      1.52 o
  -7   8   6       42.72       46.79      0.96 o
  -6   8   6        1.71        1.03      0.46 o
  -5   8   6       56.35       50.12      0.83 o
  -4   8   6      508.45      473.70      2.71 o
  -3   8   6      331.87      335.02      2.30 o
  -2   8   6       11.95       11.92      0.46 o
  -1   8   6       20.48       22.81      0.73 o
   0   8   6        0.51        0.63      0.62 o
   1   8   6      165.90      157.37      1.70 o
   2   8   6     1577.21     1579.20     10.82 o
   3   8   6        4.25        3.36      0.80 o
   4   8   6        9.05       10.00      0.70 o
   5   8   6       28.37       28.14      1.03 o
   6   8   6        5.58        4.73      0.79 o
   7   8   6       10.11       11.08      0.77 o
   8   8   6      145.76      140.57      2.45 o
   9   8   6       51.15       48.12      2.87 o
 -10   9   6       40.58       35.90      1.11 o
  -9   9   6       63.79       62.38      1.27 o
  -8   9   6        3.08        1.70      0.57 o
  -7   9   6       18.76       21.60      0.91 o
  -6   9   6       12.38       12.32      0.80 o
  -5   9   6       47.98       42.76      0.74 o
  -4   9   6       17.04       15.57      0.61 o
  -3   9   6       47.53       44.89      1.15 o
  -2   9   6        0.16        0.16      0.53 o
  -1   9   6        8.53        8.43      0.90 o
   0   9   6        9.22        7.98      0.96 o
   1   9   6      157.39      154.82      1.71 o
   2   9   6       43.94       42.94      1.31 o
   3   9   6      115.80      119.80      1.68 o
   4   9   6        0.17        0.89      0.60 o
   5   9   6       35.63       37.69      1.08 o
   6   9   6        2.02        2.05      0.97 o
   7   9   6       49.91       51.34      2.21 o
  -8  10   6        3.72        4.92      1.04 o
  -7  10   6        7.86        5.85      0.68 o
  -6  10   6       38.21       37.43      0.94 o
  -5  10   6        3.24        3.51      0.65 o
  -4  10   6        4.92        2.62      0.68 o
  -3  10   6        0.00        0.44      0.61 o
  -2  10   6       18.85       20.08      0.83 o
  -1  10   6       52.39       51.42      1.17 o
   0  10   6       57.91       60.35      1.29 o
   1  10   6       81.88       81.16      1.46 o
   2  10   6        5.07        6.29      0.65 o
   3  10   6       22.62       26.65      1.38 o
   4  10   6       19.61       19.89      1.12 o
   5  10   6        2.07        1.61      1.32 o
 -17   1   7        6.77        5.39      1.20 o
 -16   1   7       10.41       10.99      1.19 o
 -15   1   7       39.69       38.08      1.37 o
 -14   1   7       79.99       80.50      1.45 o
 -13   1   7      120.16      120.03      1.91 o
 -12   1   7       37.09       38.14      1.20 o
 -11   1   7      185.19      182.04      2.01 o
 -10   1   7      172.51      165.32      1.77 o
  -9   1   7       52.11       54.39      1.04 o
  -8   1   7       34.31       37.23      0.77 o
  -7   1   7       16.08       16.72      0.58 o
  -6   1   7     1583.48     1656.16      8.45 o
  -5   1   7      467.61      511.63      2.68 o
  -4   1   7        4.61        8.92      0.51 o
  -3   1   7      117.77      149.54      1.01 o
  -2   1   7        3.43        2.10      0.34 o
  -1   1   7     1068.05     1106.02      4.95 o
   0   1   7      151.27      181.85      1.19 o
   1   1   7     1046.46     1181.54      5.35 o
   2   1   7       18.63       14.75      0.31 o
   3   1   7        3.70        3.83      0.30 o
   4   1   7        2.90        3.55      0.32 o
   5   1   7       85.58       87.69      0.97 o
   6   1   7       12.61       18.13      0.60 o
   7   1   7       54.19       46.21      0.92 o
   8   1   7        1.86        3.59      0.56 o
   9   1   7       18.56       18.97      0.66 o
  10   1   7        9.37        9.50      0.62 o
  11   1   7        3.84        3.21      0.63 o
  12   1   7       69.18       71.87      1.50 o
  13   1   7       74.01       85.73      1.42 o
 -17   2   7       11.87       14.95      1.42 o
 -16   2   7        4.91        5.21      1.31 o
 -15   2   7       21.64       26.64      1.49 o
 -14   2   7      114.27      113.06      1.83 o
 -13   2   7      703.98      713.61      4.88 o
 -12   2   7      124.90      121.70      1.58 o
 -11   2   7      477.85      471.79      3.56 o
 -10   2   7       66.32       62.49      1.10 o
  -9   2   7      205.97      200.07      1.57 o
  -8   2   7       93.68       83.66      1.04 o
  -7   2   7     1131.13     1195.57      6.23 o
  -6   2   7       64.05       73.01      0.85 o
  -5   2   7      322.54      330.21      1.82 o
  -4   2   7       58.89       74.70      1.07 o
  -3   2   7     1039.30     1189.49      5.59 o
  -2   2   7       92.05       88.43      0.74 o
  -1   2   7       41.27       39.08      0.45 o
   0   2   7      312.73      332.62      3.58 o
   1   2   7      767.25      859.81      4.89 o
   2   2   7      136.11      178.94      1.47 o
   3   2   7       70.26       79.61      0.55 o
   4   2   7      285.55      284.07      1.54 o
   5   2   7       23.07       18.48      0.68 o
   6   2   7      891.35      871.35      4.70 o
   7   2   7      367.63      346.55      2.02 o
   8   2   7      178.60      163.45      1.47 o
   9   2   7       12.38       14.90      0.85 o
  10   2   7       39.61       39.52      1.20 o
  11   2   7       17.13       22.16      1.17 o
  12   2   7        4.19        5.08      0.71 o
  13   2   7       64.22       76.06      1.34 o
 -16   3   7        1.80        1.76      1.02 o
 -15   3   7        0.20       -0.49      0.83 o
 -14   3   7       48.56       49.89      1.32 o
 -13   3   7      287.23      286.27      3.00 o
 -12   3   7      265.16      272.28      2.43 o
 -11   3   7       42.65       41.64      1.15 o
 -10   3   7      517.12      502.42      3.27 o
  -9   3   7      424.04      374.06      2.55 o
  -8   3   7       17.36       10.82      0.67 o
  -7   3   7      167.18      172.48      1.57 o
  -6   3   7       94.31      109.16      1.18 o
  -5   3   7       90.86       80.24      1.03 o
  -4   3   7      313.26      305.77      1.70 o
  -3   3   7       64.75       69.90      0.64 o
  -2   3   7     1141.26     1236.81      5.85 o
  -1   3   7      546.75      652.80      2.85 o
   0   3   7     1688.22     1857.31     15.33 o
   1   3   7      324.19      369.77      2.15 o
   2   3   7      146.11      140.38      1.15 o
   3   3   7        6.00        5.25      0.20 o
   4   3   7       25.12       28.73      0.63 o
   5   3   7        2.17        2.22      0.34 o
   6   3   7       30.17       34.34      0.68 o
   7   3   7       12.75       13.20      0.56 o
   8   3   7       99.41       97.65      1.13 o
   9   3   7       17.04       17.12      0.68 o
  10   3   7       92.15       94.89      1.13 o
  11   3   7       56.49       61.69      0.97 o
  12   3   7       18.41       20.01      0.95 o
  13   3   7        6.23        6.20      0.77 o
 -16   4   7        3.80        3.67      0.98 o
 -15   4   7       44.94       49.13      1.41 o
 -14   4   7        3.60        3.36      0.86 o
 -13   4   7        1.79        1.86      0.80 o
 -12   4   7       15.49       12.66      0.95 o
 -11   4   7       63.51       62.39      1.15 o
 -10   4   7       11.46        9.98      0.88 o
  -9   4   7       41.62       41.59      1.12 o
  -8   4   7       15.59       12.60      0.82 o
  -7   4   7      795.77      771.95      4.23 o
  -6   4   7        5.17        5.24      0.50 o
  -5   4   7      208.12      211.46      1.33 o
  -4   4   7       13.41       10.50      0.44 o
  -3   4   7       42.38       34.11      0.54 o
  -2   4   7        7.29        9.46      0.40 o
  -1   4   7      458.00      455.77      2.08 o
   0   4   7      503.18      527.71      4.24 o
   1   4   7       41.45       46.83      0.70 o
   2   4   7       61.56       56.14      1.04 o
   3   4   7       10.68       11.10      0.31 o
   4   4   7       12.13        9.13      0.34 o
   5   4   7       31.50       31.77      0.54 o
   6   4   7      133.89      131.67      1.11 o
   7   4   7       50.98       46.57      0.74 o
   8   4   7       64.03       58.18      0.82 o
   9   4   7        2.55        3.61      0.51 o
  10   4   7       30.46       34.88      0.72 o
  11   4   7       38.95       38.38      1.06 o
  12   4   7        8.81        7.70      0.69 o
 -15   5   7       44.52       51.95      1.94 o
 -14   5   7        5.30        5.53      0.89 o
 -13   5   7        2.56        2.14      0.77 o
 -12   5   7       44.00       42.09      1.23 o
 -11   5   7        6.81        8.90      0.76 o
 -10   5   7       31.97       29.93      0.97 o
  -9   5   7       11.48       14.12      0.81 o
  -8   5   7        3.00        4.23      0.68 o
  -7   5   7     3237.55     3303.76     19.23 o
  -6   5   7      119.18      127.89      1.43 o
  -5   5   7       32.87       38.54      0.83 o
  -4   5   7       82.88       76.76      1.10 o
  -3   5   7      493.44      500.53      2.63 o
  -2   5   7      744.56      793.29      3.99 o
  -1   5   7       14.70       17.29      0.37 o
   0   5   7       11.12        7.38      0.39 o
   1   5   7      558.15      581.12      2.68 o
   2   5   7      206.36      197.48      1.45 o
   3   5   7       16.35       15.30      0.48 o
   4   5   7        4.68        4.49      0.20 o
   5   5   7      154.11      147.61      0.95 o
   6   5   7      477.64      457.52      2.73 o
   7   5   7       17.38       19.21      0.53 o
   8   5   7        3.97        4.29      0.49 o
   9   5   7        2.71        2.05      0.42 o
  10   5   7        2.57        1.13      0.46 o
  11   5   7        1.63        1.45      0.58 o
  12   5   7       12.76       12.32      1.09 o
 -14   6   7       28.95       18.90      1.15 o
 -13   6   7      276.31      308.48      2.79 o
 -12   6   7      188.01      192.15      2.36 o
 -11   6   7       32.82       38.25      1.23 o
 -10   6   7       21.15       23.24      0.80 o
  -9   6   7       19.09       23.83      0.83 o
  -8   6   7      185.58      188.69      1.82 o
  -7   6   7      102.44      111.84      1.41 o
  -6   6   7     1685.53     1676.42      9.40 o
  -5   6   7      297.26      297.47      2.15 o
  -4   6   7      200.05      197.87      1.81 o
  -3   6   7      297.24      298.88      1.80 o
  -2   6   7       31.94       27.53      0.46 o
  -1   6   7        2.80        3.19      0.33 o
   0   6   7      336.39      329.48      2.30 o
   1   6   7      682.03      670.22      4.04 o
   2   6   7       33.73       31.27      0.97 o
   3   6   7       77.48       76.38      0.95 o
   4   6   7      174.05      176.74      1.53 o
   5   6   7        5.81        5.35      0.48 o
   6   6   7      226.13      212.03      2.33 o
   7   6   7      331.74      294.15      2.39 o
   8   6   7       85.43       75.72      1.40 o
   9   6   7        6.55        6.82      0.81 o
  10   6   7        3.67        4.62      0.80 o
  11   6   7        2.16        3.81      1.90 o
 -13   7   7       14.89       17.54      1.08 o
 -12   7   7        7.44        9.03      1.01 o
 -11   7   7      115.23      129.96      1.83 o
 -10   7   7       16.47       18.72      1.04 o
  -9   7   7       15.13       18.84      0.79 o
  -8   7   7       19.81       24.24      0.82 o
  -7   7   7        9.88        4.72      0.57 o
  -6   7   7      316.90      288.12      3.03 o
  -5   7   7        0.37        1.75      0.54 o
  -4   7   7       22.83       27.88      0.64 o
  -3   7   7      220.91      224.09      1.62 o
  -2   7   7       16.29       16.04      0.39 o
  -1   7   7      133.39      131.24      1.46 o
   0   7   7        5.76        7.17      0.55 o
   1   7   7       59.17       64.50      1.57 o
   2   7   7       88.68       91.70      1.08 o
   3   7   7       24.20       26.51      0.91 o
   4   7   7      278.28      288.28      2.17 o
   5   7   7      110.33      110.48      1.31 o
   6   7   7       46.20       40.57      1.05 o
   7   7   7       80.05       76.84      1.38 o
   8   7   7       75.57       80.63      1.46 o
   9   7   7        0.15        0.87      1.42 o
  10   7   7        0.20        0.22      1.11 o
 -12   8   7      146.60      188.11      2.06 o
 -11   8   7        8.21       12.22      0.87 o
 -10   8   7       11.12       10.76      0.81 o
  -9   8   7        7.82        8.47      0.78 o
  -8   8   7        6.67        5.56      0.91 o
  -7   8   7       57.85       55.91      1.27 o
  -6   8   7      404.27      369.08      2.31 o
  -5   8   7       11.20        6.98      0.67 o
  -4   8   7      307.03      296.71      1.99 o
  -3   8   7      141.16      144.25      1.26 o
  -2   8   7        5.23        6.20      0.31 o
  -1   8   7       74.72       69.05      1.26 o
   0   8   7      150.57      156.74      1.65 o
   1   8   7      671.79      687.06      5.13 o
   2   8   7       77.58       78.07      1.11 o
   3   8   7      268.95      274.38      2.15 o
   4   8   7       76.98       77.64      1.07 o
   5   8   7       10.04        8.50      0.58 o
   6   8   7        0.05        0.62      0.52 o
   7   8   7       68.44       65.59      2.29 o
   8   8   7       34.36       36.86      1.91 o
 -10   9   7       17.07       27.32      1.01 o
  -9   9   7       36.81       47.15      1.17 o
  -8   9   7       24.09       25.47      0.84 o
  -7   9   7        0.00       -0.14      0.49 o
  -6   9   7      110.88       98.14      1.59 o
  -5   9   7        0.67       -0.26      0.53 o
  -4   9   7        2.12        1.64      0.56 o
  -3   9   7        3.77        5.35      0.78 o
  -2   9   7       51.98       55.17      1.20 o
  -1   9   7      155.83      164.59      1.86 o
   0   9   7      181.33      176.62      1.83 o
   1   9   7        0.22       -0.16      0.42 o
   2   9   7        0.00        0.42      0.56 o
   3   9   7       51.78       51.70      0.99 o
   4   9   7        0.30        1.26      1.04 o
   5   9   7        9.86        8.37      1.35 o
   6   9   7        0.91        1.18      1.52 o
  -7  10   7       12.96        9.59      0.82 o
  -6  10   7        0.01       -0.16      0.57 o
  -5  10   7        2.06        2.48      0.75 o
  -4  10   7        2.48        2.00      0.69 o
  -3  10   7        7.57        8.46      0.75 o
  -2  10   7       22.72       19.85      0.90 o
  -1  10   7        7.76        7.13      0.97 o
   0  10   7       53.14       51.61      1.17 o
   1  10   7      121.58      123.85      1.70 o
   2  10   7        6.98        5.32      1.54 o
   3  10   7        0.30       -0.68      1.11 o
   4  10   7        1.29        2.26      1.98 o
 -17   0   8       18.30       17.83      1.92 o
 -16   0   8       68.53       71.82      2.28 o
 -15   0   8      238.80      245.75      3.74 o
 -14   0   8      491.32      494.54      5.47 o
 -13   0   8     3241.53     3396.59     30.64 o
 -12   0   8      108.65      114.05      2.58 o
 -11   0   8      119.00      116.64      1.99 o
 -10   0   8      447.04      456.66      4.24 o
  -9   0   8        1.77        0.49      0.67 o
  -8   0   8     1079.40     1162.80      8.52 o
  -7   0   8     2822.98     3041.90     23.30 o
  -6   0   8     2334.83     2718.95     20.42 o
  -5   0   8     1775.57     1950.07     14.15 o
  -4   0   8        3.49        5.45      0.55 o
  -3   0   8       15.14       12.95      0.87 o
  -2   0   8       82.79       85.24      1.06 o
  -1   0   8      444.55      437.34      2.96 o
   0   0   8      484.48      497.00      3.19 o
   1   0   8       20.39       27.63      0.63 o
   2   0   8      947.39      917.91      5.80 o
   3   0   8      214.32      169.92      1.57 o
   4   0   8     1156.08     1199.82      9.08 o
   5   0   8       66.78       77.71      1.34 o
   6   0   8      102.59       93.96      1.46 o
   7   0   8      386.24      345.27      3.57 o
   8   0   8       42.85       37.42      1.23 o
   9   0   8       98.84       95.67      1.59 o
  10   0   8       80.67       80.57      1.40 o
  11   0   8       19.01       21.87      1.08 o
  12   0   8       16.65       16.05      1.10 o
  13   0   8        1.04        1.12      0.81 o
 -17   1   8       25.15       25.66      1.71 o
 -16   1   8       11.82       12.90      1.45 o
 -15   1   8      163.32      166.71      2.21 o
 -14   1   8      225.60      234.63      2.62 o
 -13   1   8      134.72      129.10      1.93 o
 -12   1   8      852.96      857.84      5.68 o
 -11   1   8      281.06      285.37      2.55 o
 -10   1   8       57.60       54.17      1.16 o
  -9   1   8        5.87        3.78      0.60 o
  -8   1   8       21.02       18.73      0.78 o
  -7   1   8       45.66       50.53      0.84 o
  -6   1   8      326.97      364.95      2.07 o
  -5   1   8      657.88      674.28      3.36 o
  -4   1   8      254.32      292.02      1.56 o
  -3   1   8      618.80      681.69      3.30 o
  -2   1   8      259.70      259.85      1.40 o
  -1   1   8     1445.08     1509.55      8.92 o
   0   1   8      817.48      875.82      6.05 o
   1   1   8        2.63        1.00      0.23 o
   2   1   8       54.08       57.42      0.54 o
   3   1   8        5.58        5.95      0.33 o
   4   1   8       14.31       15.47      0.49 o
   5   1   8      697.34      615.94      3.28 o
   6   1   8     1893.43     1981.43     10.70 o
   7   1   8      725.48      689.48      3.84 o
   8   1   8      149.39      133.27      1.30 o
   9   1   8       18.08       18.87      0.72 o
  10   1   8        3.78        3.05      0.64 o
  11   1   8        0.04        0.81      0.60 o
  12   1   8       20.41       24.02      1.00 o
  13   1   8      279.57      316.04      2.56 o
 -16   2   8       73.24       73.30      1.80 o
 -15   2   8       28.15       29.02      1.39 o
 -14   2   8        4.86        4.28      1.03 o
 -13   2   8       23.20       22.47      1.04 o
 -12   2   8       56.02       60.10      1.34 o
 -11   2   8       35.55       37.46      1.05 o
 -10   2   8      148.48      153.13      1.91 o
  -9   2   8      725.30      693.52      4.36 o
  -8   2   8      147.97      140.76      1.39 o
  -7   2   8       52.58       63.51      0.88 o
  -6   2   8      180.61      173.54      1.38 o
  -5   2   8       86.44       88.02      0.97 o
  -4   2   8      299.52      303.86      1.84 o
  -3   2   8        1.14        2.43      0.32 o
  -2   2   8      745.58      706.83      3.33 o
  -1   2   8       75.69       70.23      0.90 o
   0   2   8      120.73      121.06      0.98 o
   1   2   8      190.03      212.41      1.58 o
   2   2   8      109.72      110.34      1.30 o
   3   2   8       86.78       84.74      0.58 o
   4   2   8       23.73       18.98      0.67 o
   5   2   8      750.53      707.51      3.68 o
   6   2   8      570.12      557.03      2.96 o
   7   2   8       42.70       41.23      0.67 o
   8   2   8       15.37       15.01      0.71 o
   9   2   8        0.21        1.02      0.43 o
  10   2   8       12.53       15.29      0.70 o
  11   2   8        1.02        2.45      0.58 o
  12   2   8        0.39        0.77      0.63 o
 -16   3   8        5.68        6.25      1.11 o
 -15   3   8        2.06        2.91      0.88 o
 -14   3   8       25.61       27.21      1.12 o
 -13   3   8       44.88       42.74      1.34 o
 -12   3   8        0.13        0.24      0.64 o
 -11   3   8        4.30        4.76      0.74 o
 -10   3   8      437.84      432.14      3.35 o
  -9   3   8     1379.64     1387.82      8.68 o
  -8   3   8      271.84      284.98      2.03 o
  -7   3   8       35.88       38.75      0.83 o
  -6   3   8       31.50       32.49      0.71 o
  -5   3   8      369.09      360.38      2.14 o
  -4   3   8      110.98      109.47      1.11 o
  -3   3   8      345.82      362.57      2.13 o
  -2   3   8      248.15      272.98      1.37 o
  -1   3   8      426.23      386.29      2.47 o
   0   3   8      100.30      107.29      0.96 o
   1   3   8       87.62       79.84      0.93 o
   2   3   8        0.57        0.58      0.46 o
   3   3   8        4.95        4.63      0.43 o
   4   3   8       41.37       35.34      0.75 o
   5   3   8        0.51       -0.17      0.22 o
   6   3   8      452.46      434.65      2.47 o
   7   3   8        0.02       -0.26      0.31 o
   8   3   8       59.95       60.44      0.95 o
   9   3   8        5.09        4.68      0.58 o
  10   3   8        1.31        1.40      0.58 o
  11   3   8       45.70       46.41      0.96 o
  12   3   8        3.60        2.84      0.71 o
 -16   4   8       43.10       58.69      1.71 o
 -15   4   8       15.70       19.73      1.19 o
 -14   4   8       85.90       90.06      1.87 o
 -13   4   8       92.01       96.52      1.77 o
 -12   4   8        0.40        0.62      0.72 o
 -11   4   8       14.51       15.78      0.92 o
 -10   4   8       91.92       85.19      1.38 o
  -9   4   8      397.89      389.19      3.16 o
  -8   4   8     1097.64     1154.02      7.07 o
  -7   4   8       35.33       19.93      0.88 o
  -6   4   8      194.97      191.01      1.55 o
  -5   4   8      280.92      283.39      2.75 o
  -4   4   8       39.20       31.29      0.60 o
  -3   4   8       27.55       34.97      0.60 o
  -2   4   8      160.19      137.93      0.89 o
  -1   4   8      142.21      152.83      1.31 o
   0   4   8      267.18      294.54      1.98 o
   1   4   8       96.53       92.00      0.91 o
   2   4   8       10.38        8.51      0.56 o
   3   4   8        8.53        9.87      0.57 o
   4   4   8       40.33       42.15      1.68 o
   5   4   8       11.26       12.22      0.36 o
   6   4   8       69.40       62.66      1.30 o
   7   4   8       38.25       27.91      0.51 o
   8   4   8        7.09        7.63      0.59 o
   9   4   8       36.17       39.91      1.31 o
  10   4   8       16.49       19.90      0.66 o
  11   4   8        0.07        0.03      0.41 o
  12   4   8       97.23      115.28      1.52 o
 -15   5   8       52.77       56.86      2.03 o
 -14   5   8      149.54      159.81      2.22 o
 -13   5   8        6.41       10.21      0.93 o
 -12   5   8       20.28       25.18      1.44 o
 -11   5   8       11.78       13.51      0.87 o
 -10   5   8        1.55        1.07      0.69 o
  -9   5   8        4.73        4.78      0.70 o
  -8   5   8     1267.57     1216.01      7.03 o
  -7   5   8      117.00       90.56      1.13 o
  -6   5   8       39.70       49.84      1.08 o
  -5   5   8       33.47       23.54      0.65 o
  -4   5   8      149.12      159.73      1.35 o
  -3   5   8      494.53      528.82      2.81 o
  -2   5   8      401.19      416.34      2.16 o
  -1   5   8      314.72      291.64      1.66 o
   0   5   8      131.74      119.60      1.21 o
   1   5   8       24.74       26.06      0.94 o
   2   5   8      225.87      234.55      2.87 o
   3   5   8       14.75       16.21      0.45 o
   4   5   8       99.57      103.10      0.69 o
   5   5   8      200.11      198.50      1.18 o
   6   5   8       52.53       54.25      0.56 o
   7   5   8       11.96       12.55      0.48 o
   8   5   8       11.27       14.02      0.57 o
   9   5   8        0.27        0.23      0.53 o
  10   5   8        1.19        1.10      0.78 o
  11   5   8        0.51        1.82      1.30 o
 -14   6   8       72.86       84.77      1.81 o
 -13   6   8       16.59       24.16      1.11 o
 -12   6   8        3.23        4.75      0.76 o
 -11   6   8       27.17       28.86      1.15 o
 -10   6   8        0.07        0.58      0.65 o
  -9   6   8       62.93       57.66      1.13 o
  -8   6   8        9.87       10.49      0.76 o
  -7   6   8       43.71       36.47      0.85 o
  -6   6   8      511.89      462.71      3.01 o
  -5   6   8      132.29      136.46      1.16 o
  -4   6   8       13.94       14.82      0.48 o
  -3   6   8       10.58       11.08      0.51 o
  -2   6   8      118.57      127.64      0.95 o
  -1   6   8      653.29      678.55      3.38 o
   0   6   8     1397.63     1395.48     12.05 o
   1   6   8      468.70      449.40      2.85 o
   2   6   8       38.60       39.06      0.67 o
   3   6   8       69.04       63.10      0.67 o
   4   6   8       55.33       56.65      0.96 o
   5   6   8      380.19      383.61      2.58 o
   6   6   8        1.23        1.27      0.43 o
   7   6   8       29.80       24.30      0.97 o
   8   6   8       44.15       42.72      1.18 o
   9   6   8       11.90       11.65      1.43 o
  10   6   8        3.03        1.94      1.55 o
 -13   7   8      141.81      171.09      2.24 o
 -12   7   8       38.73       46.96      1.34 o
 -11   7   8       35.78       42.71      1.15 o
 -10   7   8       54.69       52.45      1.15 o
  -9   7   8       63.54       61.05      1.45 o
  -8   7   8      160.69      151.84      1.50 o
  -7   7   8      355.77      337.45      2.64 o
  -6   7   8      125.54      124.35      1.76 o
  -5   7   8       65.94       66.12      0.88 o
  -4   7   8        3.96        4.99      0.52 o
  -3   7   8        1.26        0.90      0.37 o
  -2   7   8       31.65       33.61      0.58 o
  -1   7   8       25.29       26.95      0.81 o
   0   7   8        0.09        0.35      0.33 o
   1   7   8      175.81      175.38      1.49 o
   2   7   8       24.84       24.64      0.83 o
   3   7   8      252.93      247.17      2.25 o
   4   7   8      319.01      306.01      2.31 o
   5   7   8        4.12        3.28      0.45 o
   6   7   8      158.80      147.65      3.07 o
   7   7   8       22.72       32.57      1.75 o
   8   7   8      129.27      123.97      4.62 o
   9   7   8       40.27       45.16      2.19 o
 -11   8   8       50.35       54.59      1.22 o
 -10   8   8       14.76       19.07      1.04 o
  -9   8   8       21.13       18.89      0.96 o
  -8   8   8      193.45      185.42      1.97 o
  -7   8   8        1.69       -0.13      0.50 o
  -6   8   8       96.77      109.31      1.17 o
  -5   8   8       41.84       44.21      0.91 o
  -4   8   8       70.25       72.98      1.06 o
  -3   8   8       17.37       15.08      0.46 o
  -2   8   8      187.58      186.30      1.18 o
  -1   8   8       42.28       44.38      0.95 o
   0   8   8       80.10       83.39      1.20 o
   1   8   8       41.55       40.30      0.99 o
   2   8   8       40.91       38.91      0.87 o
   3   8   8       72.87       70.36      1.41 o
   4   8   8        0.14       -0.48      1.30 o
   5   8   8       37.29       38.38      1.73 o
   6   8   8       19.48       19.81      1.74 o
   7   8   8       25.01       30.37      2.15 o
  -9   9   8        0.21       -0.09      0.51 o
  -8   9   8        2.85        0.45      0.55 o
  -7   9   8       21.14       16.24      0.75 o
  -6   9   8        0.34        0.40      0.46 o
  -5   9   8       18.64       17.75      0.94 o
  -4   9   8        1.42        1.71      0.55 o
  -3   9   8        1.00        1.19      0.57 o
  -2   9   8       17.99       15.88      0.67 o
  -1   9   8        2.56        3.56      0.54 o
   0   9   8       84.10       83.35      1.08 o
   1   9   8        4.08        3.45      0.65 o
   2   9   8       34.29       34.01      2.07 o
   3   9   8      142.06      142.51      3.87 o
   4   9   8       13.33       12.31      2.04 o
   5   9   8       62.60       63.90      2.33 o
  -6  10   8        0.12        1.42      0.87 o
  -5  10   8        0.11        1.16      0.71 o
  -4  10   8        2.27        1.66      0.64 o
  -3  10   8        0.83        0.80      0.53 o
  -2  10   8        6.55        5.20      0.89 o
  -1  10   8        2.72        1.48      0.62 o
   0  10   8      354.91      363.29      6.99 o
   1  10   8       50.16       54.51      1.83 o
   2  10   8       13.61       12.40      1.40 o
 -16   1   9      161.76      159.94      2.55 o
 -15   1   9      207.06      209.22      2.73 o
 -14   1   9      991.02     1024.39      7.01 o
 -13   1   9        1.79        1.79      0.86 o
 -12   1   9      238.16      235.85      2.47 o
 -11   1   9      194.43      192.21      2.00 o
 -10   1   9        7.95        6.75      0.83 o
  -9   1   9       15.01       20.50      0.82 o
  -8   1   9        1.10        0.26      0.46 o
  -7   1   9        0.08       -0.21      0.45 o
  -6   1   9      575.44      635.04      3.32 o
  -5   1   9      317.90      327.07      2.00 o
  -4   1   9      176.40      181.77      1.22 o
  -3   1   9       15.17       10.38      0.41 o
  -2   1   9      199.33      208.29      1.20 o
  -1   1   9      466.22      473.20      2.25 o
   0   1   9       77.12       74.13      0.57 o
   1   1   9       41.70       33.04      0.39 o
   2   1   9        0.74        1.54      0.24 o
   3   1   9       12.45        9.75      0.51 o
   4   1   9       21.70       26.00      0.57 o
   5   1   9      963.85      870.77      4.46 o
   6   1   9      191.56      186.39      1.70 o
   7   1   9       27.26       30.18      0.73 o
   8   1   9        2.51        2.79      0.51 o
   9   1   9       35.46       37.00      0.85 o
  10   1   9       51.61       54.50      1.11 o
  11   1   9       33.71       36.92      0.90 o
  12   1   9        4.74        4.78      0.73 o
 -16   2   9       50.92       51.25      1.62 o
 -15   2   9       64.22       67.42      1.73 o
 -14   2   9       29.53       28.86      1.19 o
 -13   2   9       75.91       77.55      1.35 o
 -12   2   9       48.29       51.07      1.22 o
 -11   2   9       37.60       40.01      1.09 o
 -10   2   9      275.03      262.73      2.17 o
  -9   2   9      725.67      709.63      4.21 o
  -8   2   9      241.49      262.09      2.07 o
  -7   2   9       11.07       12.29      0.67 o
  -6   2   9        0.67        0.63      0.39 o
  -5   2   9       70.37       63.36      0.76 o
  -4   2   9      140.95      123.05      1.01 o
  -3   2   9       13.42       12.19      0.42 o
  -2   2   9      211.51      217.07      1.38 o
  -1   2   9       43.04       61.24      0.96 o
   0   2   9     1181.11     1141.02      6.47 o
   1   2   9       93.31       79.43      1.76 o
   2   2   9       55.11       60.58      0.93 o
   3   2   9       89.20       91.95      0.54 o
   4   2   9       92.52       86.29      0.85 o
   5   2   9       53.41       57.48      0.70 o
   6   2   9       94.93       84.50      1.16 o
   7   2   9       44.86       41.06      0.70 o
   8   2   9       81.87       74.67      1.11 o
   9   2   9       52.20       46.65      0.92 o
  10   2   9       41.92       42.70      1.30 o
  11   2   9        6.12        5.62      0.78 o
  12   2   9       58.51       68.27      1.26 o
 -16   3   9        1.66        3.24      1.20 o
 -15   3   9       24.62       26.03      1.29 o
 -14   3   9      107.08      111.11      1.91 o
 -13   3   9        0.05        0.22      0.75 o
 -12   3   9        9.32       10.59      0.87 o
 -11   3   9       17.24       18.54      0.96 o
 -10   3   9       26.85       27.84      1.04 o
  -9   3   9      120.57      121.12      1.40 o
  -8   3   9      245.29      237.33      1.90 o
  -7   3   9      146.74      170.13      1.48 o
  -6   3   9      356.84      372.43      2.39 o
  -5   3   9       16.17       20.33      0.71 o
  -4   3   9       28.17       34.26      0.63 o
  -3   3   9        1.04        3.16      0.35 o
  -2   3   9       36.87       30.86      0.60 o
  -1   3   9      216.65      211.79      1.67 o
   0   3   9      512.93      519.96      3.19 o
   1   3   9      139.59      129.30      1.33 o
   2   3   9       28.03       29.29      0.77 o
   3   3   9      148.83      166.57      2.16 o
   4   3   9       86.27       96.56      1.33 o
   5   3   9       42.15       49.09      0.93 o
   6   3   9        0.18        0.87      0.35 o
   7   3   9        7.40        7.21      0.41 o
   8   3   9       16.59       16.21      0.62 o
   9   3   9        2.34        2.27      0.44 o
  10   3   9        4.37        4.04      0.48 o
  11   3   9      401.07      444.63      3.60 o
 -15   4   9       75.30       87.10      1.90 o
 -14   4   9       39.92       46.49      1.70 o
 -13   4   9        7.98       10.22      0.94 o
 -12   4   9        1.73        2.73      0.71 o
 -11   4   9        0.07        0.30      0.65 o
 -10   4   9       48.34       43.95      1.07 o
  -9   4   9       17.34       19.77      0.91 o
  -8   4   9      238.19      238.63      1.91 o
  -7   4   9       42.13       36.50      0.83 o
  -6   4   9       15.02       15.95      0.62 o
  -5   4   9       36.76       37.22      0.69 o
  -4   4   9       26.92       34.89      0.68 o
  -3   4   9        0.34        0.41      0.23 o
  -2   4   9      225.13      238.63      1.21 o
  -1   4   9     1128.71     1126.06      6.72 o
   0   4   9       82.88       75.04      1.09 o
   1   4   9        3.24        5.03      0.48 o
   2   4   9       20.60       20.65      0.66 o
   3   4   9      230.89      227.29      1.94 o
   4   4   9      204.18      196.32      1.67 o
   5   4   9      586.81      525.11      3.69 o
   6   4   9      186.31      159.57      1.28 o
   7   4   9       53.97       50.12      1.36 o
   8   4   9       10.41       11.63      0.59 o
   9   4   9       97.44      106.54      1.16 o
  10   4   9       49.64       48.71      1.00 o
  11   4   9       27.97       29.43      1.12 o
 -15   5   9      257.62      289.68      3.05 o
 -14   5   9        9.46        7.54      1.06 o
 -13   5   9       57.92       68.35      1.52 o
 -12   5   9       77.01       74.83      1.52 o
 -11   5   9       47.38       55.02      1.25 o
 -10   5   9       31.00       31.10      0.96 o
  -9   5   9        0.90        0.18      0.55 o
  -8   5   9      159.75      134.86      1.49 o
  -7   5   9      177.52      146.72      1.48 o
  -6   5   9       14.03       15.08      0.67 o
  -5   5   9       22.49       23.42      0.77 o
  -4   5   9        0.20        0.92      0.44 o
  -3   5   9       35.60       27.34      0.61 o
  -2   5   9        6.10        7.11      0.31 o
  -1   5   9        6.99        7.90      0.69 o
   0   5   9        0.65        0.70      0.35 o
   1   5   9      111.59      109.85      1.30 o
   2   5   9        9.64       10.60      0.48 o
   3   5   9       84.57       89.71      0.95 o
   4   5   9      565.64      559.83      5.12 o
   5   5   9      103.47      115.26      1.10 o
   6   5   9      325.48      302.25      1.68 o
   7   5   9        3.10        5.63      0.61 o
   8   5   9       16.23       17.57      1.49 o
   9   5   9       23.37       24.62      1.65 o
  10   5   9       57.37       60.59      3.21 o
 -14   6   9      139.45      166.54      2.33 o
 -13   6   9        9.03        8.66      0.86 o
 -12   6   9        1.12        0.45      0.73 o
 -11   6   9       61.98       61.29      1.68 o
 -10   6   9       56.78       56.09      1.17 o
  -9   6   9        0.76        1.37      0.62 o
  -8   6   9       83.99       99.25      1.44 o
  -7   6   9       88.64       75.14      1.20 o
  -6   6   9      214.79      208.04      1.67 o
  -5   6   9        0.51        0.22      0.35 o
  -4   6   9      186.81      180.16      1.50 o
  -3   6   9        4.32        5.06      0.62 o
  -2   6   9       12.70       11.12      0.70 o
  -1   6   9      520.43      510.89      2.49 o
   0   6   9      370.89      380.66      2.40 o
   1   6   9        0.75        0.20      0.83 o
   2   6   9        2.84        4.73      1.22 o
   3   6   9       87.43       89.88      2.05 o
   4   6   9        1.34        0.63      1.13 o
   5   6   9       49.79       50.63      2.15 o
   6   6   9        0.00       -1.13      1.13 o
   7   6   9      118.92      134.43      2.67 o
   8   6   9      111.93      116.95      3.22 o
   9   6   9       18.66       16.49      1.66 o
 -13   7   9        1.98        3.19      2.59 o
 -12   7   9       18.00       22.30      1.13 o
 -11   7   9        0.04       -0.16      0.58 o
 -10   7   9       80.57       72.50      1.44 o
  -9   7   9      342.70      311.24      2.50 o
  -8   7   9      458.40      413.33      2.79 o
  -7   7   9       96.38       79.96      1.38 o
  -6   7   9       30.46       29.43      0.70 o
  -5   7   9      145.58      129.77      1.36 o
  -4   7   9      102.99      100.74      1.03 o
  -3   7   9       95.22       91.68      1.05 o
  -2   7   9       22.79       18.69      0.51 o
  -1   7   9      239.94      225.22      1.17 o
   0   7   9      134.33      132.35      1.79 o
   1   7   9        0.00       -0.10      0.31 o
   2   7   9       29.71       29.88      1.42 o
   3   7   9        8.29        7.24      1.27 o
   4   7   9       12.52       12.29      1.33 o
   5   7   9       28.86       29.34      1.99 o
   6   7   9      400.71      399.37      5.25 o
   7   7   9       38.38       41.08      2.18 o
   8   7   9       18.91       17.67      2.07 o
 -11   8   9        0.76        1.33      0.64 o
 -10   8   9      141.47      140.39      1.67 o
  -9   8   9      141.68      131.61      1.51 o
  -8   8   9       71.94       60.80      1.12 o
  -7   8   9        0.00        0.66      0.50 o
  -6   8   9       23.62       23.79      0.69 o
  -5   8   9       29.13       31.37      0.81 o
  -4   8   9        0.47        0.63      0.40 o
  -3   8   9        4.46        3.47      0.35 o
  -2   8   9        4.29        4.75      0.78 o
  -1   8   9       40.18       39.11      0.83 o
   0   8   9       29.44       30.49      0.58 o
   1   8   9        8.66        9.06      1.47 o
   2   8   9        0.12       -0.52      1.05 o
   3   8   9        0.08       -0.73      1.19 o
   4   8   9       45.00       41.83      1.97 o
   5   8   9       73.11       67.66      2.55 o
   6   8   9        3.35        5.88      1.96 o
  -9   9   9       35.53       39.46      1.00 o
  -8   9   9       12.34        9.97      0.72 o
  -7   9   9        3.35        2.88      0.54 o
  -6   9   9        5.94        3.10      0.64 o
  -5   9   9        0.42        0.81      0.51 o
  -4   9   9        9.08        7.05      0.87 o
  -3   9   9        0.62        0.25      0.57 o
  -2   9   9       18.00       17.13      1.21 o
  -1   9   9      125.47      130.16      2.33 o
   0   9   9       30.18       30.78      2.16 o
   1   9   9       49.96       48.96      1.97 o
   2   9   9       34.97       36.77      1.81 o
   3   9   9        1.29        1.65      1.14 o
   4   9   9        3.36        3.01      1.42 o
  -5  10   9        4.46        3.25      0.79 o
  -4  10   9        0.79        0.19      0.54 o
  -3  10   9       15.04       16.54      1.56 o
  -2  10   9       68.70       69.14      2.92 o
  -1  10   9       85.73       86.72      2.82 o
   0  10   9       23.01       21.20      2.23 o
 -16   0  10      340.62      338.79      6.24 o
 -15   0  10       29.09       33.27      2.19 o
 -14   0  10       82.33       78.95      2.56 o
 -13   0  10      200.28      193.77      3.08 o
 -12   0  10     1025.45     1027.08      9.62 o
 -11   0  10     1154.24     1162.81     10.22 o
 -10   0  10        0.24       -0.37      0.91 o
  -9   0  10        0.04        0.42      0.82 o
  -8   0  10        6.17        9.40      0.96 o
  -7   0  10      141.71      137.90      1.91 o
  -6   0  10        5.92       10.36      0.83 o
  -5   0  10       35.09       31.14      1.73 o
  -4   0  10      276.59      293.29      4.40 o
  -3   0  10        5.84        1.72      0.51 o
  -2   0  10     4871.67     4897.55     40.05 o
  -1   0  10       41.50       26.20      1.35 o
   0   0  10       11.57        8.83      0.58 o
   1   0  10      106.59      104.46      1.26 o
   2   0  10        0.33        0.82      0.36 o
   3   0  10        5.81        4.98      0.42 o
   4   0  10      127.00      127.87      1.48 o
   5   0  10      453.74      389.47      3.15 o
   6   0  10      393.38      323.40      2.86 o
   7   0  10       43.03       25.04      0.97 o
   8   0  10       47.40       38.35      1.11 o
   9   0  10      140.55      138.57      3.17 o
  10   0  10       10.52        9.30      1.06 o
  11   0  10        0.87        0.25      0.74 o
 -16   1  10       69.45       67.71      1.86 o
 -15   1  10      451.80      447.66      4.06 o
 -14   1  10      103.45      107.57      1.68 o
 -13   1  10       41.67       43.92      1.30 o
 -12   1  10       44.10       43.98      1.36 o
 -11   1  10        0.84        0.79      0.65 o
 -10   1  10      169.77      170.51      1.72 o
  -9   1  10      283.00      287.55      2.15 o
  -8   1  10       20.39       25.61      0.86 o
  -7   1  10       86.02       76.66      1.00 o
  -6   1  10        0.63        0.96      0.37 o
  -5   1  10       11.61       10.52      0.52 o
  -4   1  10        3.95        3.88      0.42 o
  -3   1  10      282.14      288.22      1.64 o
  -2   1  10      295.69      322.16      1.73 o
  -1   1  10      193.78      188.25      1.10 o
   0   1  10      215.73      186.82      1.04 o
   1   1  10       75.95       62.16      0.55 o
   2   1  10       27.18       24.83      0.74 o
   3   1  10       69.43       56.35      0.67 o
   4   1  10      577.06      598.17      3.14 o
   5   1  10      103.29       91.13      0.78 o
   6   1  10      129.88      125.08      0.97 o
   7   1  10       14.37       12.00      0.58 o
   8   1  10      106.98       97.44      1.20 o
   9   1  10      113.90      109.16      1.08 o
  10   1  10       42.59       40.75      1.00 o
  11   1  10       18.41       19.49      1.40 o
 -16   2  10      140.45      143.54      3.00 o
 -15   2  10      138.77      151.42      2.53 o
 -14   2  10      124.97      128.27      1.97 o
 -13   2  10       70.09       69.39      1.49 o
 -12   2  10        2.93        2.61      0.75 o
 -11   2  10      161.05      157.90      1.97 o
 -10   2  10      750.42      766.79      4.56 o
  -9   2  10      244.49      263.90      2.08 o
  -8   2  10       48.42       54.49      1.02 o
  -7   2  10       43.78       39.85      0.77 o
  -6   2  10        3.39        1.55      0.41 o
  -5   2  10        8.06        8.28      0.53 o
  -4   2  10      101.38       82.56      1.04 o
  -3   2  10      214.24      227.28      1.41 o
  -2   2  10        3.36        4.16      0.30 o
  -1   2  10      235.25      217.27      2.17 o
   0   2  10       89.73       75.29      0.95 o
   1   2  10        1.02        0.73      0.55 o
   2   2  10       69.39       69.39      1.20 o
   3   2  10       27.26       24.16      1.01 o
   4   2  10       73.35       78.57      0.67 o
   5   2  10      531.66      439.99      2.38 o
   6   2  10       35.12       33.35      0.72 o
   7   2  10        0.45        0.53      0.32 o
   8   2  10        2.01        0.80      0.51 o
   9   2  10       86.74       83.55      0.92 o
  10   2  10        6.92        7.65      0.75 o
  11   2  10       10.13       10.58      0.83 o
 -16   3  10      482.03      499.55      4.53 o
 -15   3  10       26.78       32.62      1.61 o
 -14   3  10        0.05        0.76      0.82 o
 -13   3  10       12.19       11.66      1.13 o
 -12   3  10       10.19        9.90      0.99 o
 -11   3  10       17.27       16.74      0.95 o
 -10   3  10      105.28      104.71      1.43 o
  -9   3  10      255.91      231.40      2.13 o
  -8   3  10      488.49      514.69      3.08 o
  -7   3  10      329.37      334.32      2.37 o
  -6   3  10      279.74      241.54      1.81 o
  -5   3  10      284.88      267.88      1.80 o
  -4   3  10        5.96        5.02      0.45 o
  -3   3  10      511.48      488.34      2.55 o
  -2   3  10      285.58      275.82      2.41 o
  -1   3  10       99.74       96.85      1.12 o
   0   3  10      137.26      134.26      1.30 o
   1   3  10      260.53      249.75      1.85 o
   2   3  10     1383.14     1288.49      8.12 o
   3   3  10     1811.61     1692.98     10.57 o
   4   3  10      325.15      327.31      2.41 o
   5   3  10      302.59      306.36      2.31 o
   6   3  10        4.39        5.33      0.67 o
   7   3  10        9.84       11.39      0.50 o
   8   3  10       37.06       39.19      0.79 o
   9   3  10        1.81        2.83      0.60 o
  10   3  10       87.63       94.15      1.58 o
  11   3  10      236.94      315.72      3.16 o
 -15   4  10        0.13        0.41      0.88 o
 -14   4  10        0.04       -0.02      0.82 o
 -13   4  10       26.55       29.19      1.13 o
 -12   4  10        1.87        2.22      0.67 o
 -11   4  10       14.74       13.08      0.91 o
 -10   4  10        2.33        3.04      0.74 o
  -9   4  10       25.24       21.52      0.91 o
  -8   4  10      204.33      177.49      1.73 o
  -7   4  10        0.14       -0.19      0.43 o
  -6   4  10        1.28        1.69      0.56 o
  -5   4  10       28.46       22.93      0.68 o
  -4   4  10       70.29       71.04      0.76 o
  -3   4  10      378.57      383.34      2.48 o
  -2   4  10     1239.26     1236.74      7.64 o
  -1   4  10      199.27      182.18      1.66 o
   0   4  10       29.14       25.25      0.77 o
   1   4  10        0.13        0.02      0.42 o
   2   4  10       32.59       26.79      1.29 o
   3   4  10      166.44      192.72      2.07 o
   4   4  10      235.03      261.54      2.03 o
   5   4  10       71.57       61.38      1.07 o
   6   4  10       15.01       18.30      0.72 o
   7   4  10        0.66        0.35      0.28 o
   8   4  10       38.90       42.94      1.44 o
   9   4  10       37.75       45.74      0.98 o
  10   4  10       21.48       27.38      1.58 o
 -14   5  10        0.62        0.90      1.00 o
 -13   5  10        1.70        1.51      0.76 o
 -12   5  10        9.56        9.17      1.11 o
 -11   5  10        5.69        7.12      0.87 o
 -10   5  10        0.71        1.09      0.55 o
  -9   5  10      142.65      145.97      1.71 o
  -8   5  10       23.88       23.81      0.86 o
  -7   5  10       27.18       25.82      1.17 o
  -6   5  10        2.05        2.95      0.46 o
  -5   5  10       91.97       90.62      0.96 o
  -4   5  10       16.54       12.74      0.59 o
  -3   5  10        0.00       -0.16      0.26 o
  -2   5  10      390.67      391.40      2.79 o
  -1   5  10      416.12      400.07      2.76 o
   0   5  10       10.17        8.59      0.51 o
   1   5  10       52.42       50.03      0.84 o
   2   5  10       62.51       59.09      0.88 o
   3   5  10      102.51      108.90      1.59 o
   4   5  10      332.87      302.69      2.80 o
   5   5  10        1.52        0.45      0.44 o
   6   5  10       67.39       64.25      1.28 o
   7   5  10       17.97       18.55      1.96 o
   8   5  10        7.23       11.69      1.32 o
   9   5  10      101.05      115.23      2.38 o
 -13   6  10       19.40       21.22      1.35 o
 -12   6  10       92.96       96.38      1.71 o
 -11   6  10        7.94        4.91      0.76 o
 -10   6  10      120.38      115.26      1.51 o
  -9   6  10      348.50      304.26      3.47 o
  -8   6  10       30.33       20.14      0.83 o
  -7   6  10        4.68        2.61      0.51 o
  -6   6  10       20.90       21.70      0.65 o
  -5   6  10        0.01        0.26      0.32 o
  -4   6  10        0.07        0.41      0.34 o
  -3   6  10       96.54       83.75      0.86 o
  -2   6  10      432.17      401.38      2.03 o
  -1   6  10       57.48       52.51      1.31 o
   0   6  10       12.94       13.69      0.40 o
   1   6  10        8.57        8.02      0.33 o
   2   6  10        1.15        1.39      1.11 o
   3   6  10       38.17       36.84      1.64 o
   4   6  10        2.29        3.47      1.07 o
   5   6  10       95.56       95.19      2.53 o
   6   6  10       73.22       65.57      2.36 o
   7   6  10       12.14       14.86      1.49 o
   8   6  10       10.89       11.09      2.77 o
 -12   7  10        0.91        0.77      0.78 o
 -11   7  10      128.69      125.17      1.60 o
 -10   7  10      166.06      164.19      1.79 o
  -9   7  10        1.60        2.68      0.73 o
  -8   7  10       19.07       14.40      0.77 o
  -7   7  10       42.05       39.98      0.93 o
  -6   7  10        5.98        5.15      0.57 o
  -5   7  10        7.47        9.73      0.57 o
  -4   7  10       13.89       14.71      0.50 o
  -3   7  10        4.19        1.76      0.34 o
  -2   7  10        0.00       -0.13      0.23 o
  -1   7  10       11.93       11.77      0.43 o
   0   7  10        3.12        2.64      0.99 o
   1   7  10       20.65       20.92      1.86 o
   2   7  10        1.32        2.37      1.23 o
   3   7  10       19.38       21.80      1.75 o
   4   7  10       44.85       48.72      1.94 o
   5   7  10       19.47       15.89      1.66 o
   6   7  10       37.84       38.26      2.31 o
   7   7  10       93.77       95.99      3.31 o
 -10   8  10       27.15       31.67      0.95 o
  -9   8  10        0.42        0.72      0.58 o
  -8   8  10        1.05        0.70      0.49 o
  -7   8  10       10.63        8.47      0.68 o
  -6   8  10        4.14        4.35      0.52 o
  -5   8  10       25.37       24.54      0.63 o
  -4   8  10      142.65      139.99      1.35 o
  -3   8  10       69.18       71.96      1.79 o
  -2   8  10      136.08      127.46      2.59 o
  -1   8  10        6.29        6.01      1.25 o
   0   8  10        9.53        8.05      1.70 o
   1   8  10        1.78        0.42      1.15 o
   2   8  10        0.00       -0.51      1.37 o
   3   8  10       58.65       61.31      2.17 o
   4   8  10       53.96       55.36      2.02 o
   5   8  10       25.18       27.48      2.16 o
  -8   9  10       26.38       19.77      1.03 o
  -7   9  10       28.93       27.22      0.82 o
  -6   9  10       22.19       28.69      1.08 o
  -5   9  10        0.28        0.33      0.47 o
  -4   9  10       75.91       75.05      2.88 o
  -3   9  10       44.88       44.13      2.33 o
  -2   9  10        1.48        3.18      1.59 o
  -1   9  10       51.01       57.49      2.32 o
   0   9  10       29.39       29.36      1.77 o
   1   9  10       62.61       60.38      2.52 o
   2   9  10       96.88       99.88      2.39 o
   3   9  10       45.25       49.00      2.18 o
 -16   1  11       33.21       34.38      1.56 o
 -15   1  11       89.50       83.55      1.93 o
 -14   1  11       12.73       10.45      1.03 o
 -13   1  11        9.14       10.16      0.89 o
 -12   1  11       28.65       28.84      1.15 o
 -11   1  11      140.96      143.24      1.60 o
 -10   1  11       69.89       68.08      1.26 o
  -9   1  11        0.13        0.96      0.58 o
  -8   1  11      159.15      141.11      1.39 o
  -7   1  11        2.30        2.06      0.58 o
  -6   1  11        5.02        7.98      0.52 o
  -5   1  11        0.02        0.15      0.32 o
  -4   1  11       33.31       34.65      0.73 o
  -3   1  11       33.21       32.42      0.62 o
  -2   1  11      624.80      588.58      3.03 o
  -1   1  11      402.81      391.48      2.07 o
   0   1  11      778.79      724.91      6.47 o
   1   1  11      408.95      390.02      2.00 o
   2   1  11       56.12       57.28      0.72 o
   3   1  11       61.14       52.77      0.59 o
   4   1  11      156.75      139.98      1.05 o
   5   1  11       85.47       76.50      0.79 o
   6   1  11       49.11       41.23      0.73 o
   7   1  11        0.04       -0.01      0.28 o
   8   1  11        0.76        0.25      0.36 o
   9   1  11       22.62       20.35      0.69 o
  10   1  11        9.44        5.18      0.61 o
 -16   2  11       91.83       84.68      2.23 o
 -15   2  11       21.01       19.73      1.83 o
 -14   2  11      198.07      200.96      2.39 o
 -13   2  11      160.18      163.98      2.33 o
 -12   2  11       19.09       22.11      1.01 o
 -11   2  11       41.52       36.25      1.21 o
 -10   2  11       10.17       10.22      0.72 o
  -9   2  11       40.87       41.38      0.97 o
  -8   2  11       14.05       12.41      0.68 o
  -7   2  11       13.15       14.45      0.65 o
  -6   2  11       12.43        8.07      0.71 o
  -5   2  11       18.66       19.22      0.62 o
  -4   2  11       41.65       33.83      0.68 o
  -3   2  11      239.40      234.50      1.66 o
  -2   2  11       16.92       14.62      0.42 o
  -1   2  11       32.96       31.53      0.77 o
   0   2  11       28.77       31.21      1.02 o
   1   2  11        2.86        2.69      0.63 o
   2   2  11      388.09      399.82      2.88 o
   3   2  11        0.00        0.04      0.45 o
   4   2  11       11.83        1.87      0.53 o
   5   2  11       12.24        9.17      0.64 o
   6   2  11      176.36      167.33      1.27 o
   7   2  11        2.43        1.83      0.45 o
   8   2  11        9.11        8.78      0.88 o
   9   2  11       32.59       36.69      1.03 o
  10   2  11       50.28       62.78      1.28 o
 -15   3  11       10.86       13.46      1.33 o
 -14   3  11        0.13       -0.62      0.77 o
 -13   3  11       21.84       21.33      1.08 o
 -12   3  11       22.99       23.48      1.16 o
 -11   3  11       50.40       41.82      1.08 o
 -10   3  11      147.55      137.78      1.57 o
  -9   3  11       73.00       67.94      1.08 o
  -8   3  11      107.91      112.41      1.23 o
  -7   3  11       95.87       85.85      1.14 o
  -6   3  11       18.99       28.49      0.75 o
  -5   3  11        9.88        8.89      0.50 o
  -4   3  11        5.72        5.44      0.47 o
  -3   3  11      413.22      410.93      2.28 o
  -2   3  11      112.20      111.55      1.44 o
  -1   3  11      123.96      126.30      1.32 o
   0   3  11        0.17        0.16      0.47 o
   1   3  11      489.80      493.11      3.54 o
   2   3  11     1164.88     1183.31      7.55 o
   3   3  11      751.73      685.78      4.46 o
   4   3  11      763.98      703.69      4.91 o
   5   3  11        9.91        8.88      0.69 o
   6   3  11        0.47        0.79      0.48 o
   7   3  11       73.21       71.94      1.12 o
   8   3  11       16.11       14.81      0.99 o
   9   3  11        7.58        4.83      0.84 o
  10   3  11       81.41       93.39      1.72 o
 -15   4  11       29.86       35.44      1.49 o
 -14   4  11        7.64        7.22      0.97 o
 -13   4  11       16.66       17.33      1.11 o
 -12   4  11        7.97        6.94      0.85 o
 -11   4  11        0.01        0.31      0.62 o
 -10   4  11       21.37       27.92      0.90 o
  -9   4  11       40.50       33.94      1.11 o
  -8   4  11      201.96      190.46      1.83 o
  -7   4  11        3.58        3.16      0.62 o
  -6   4  11      136.91      143.98      1.28 o
  -5   4  11       88.46       65.55      0.92 o
  -4   4  11     1185.03     1104.99      8.15 o
  -3   4  11     1059.03     1084.13      5.90 o
  -2   4  11      827.14      808.37      5.37 o
  -1   4  11       12.72       12.83      0.68 o
   0   4  11      155.79      153.43      1.79 o
   1   4  11      110.80      105.48      1.46 o
   2   4  11       31.68       24.91      0.95 o
   3   4  11      317.89      336.46      2.67 o
   4   4  11        2.50        2.87      0.57 o
   5   4  11       82.03       79.89      1.06 o
   6   4  11        2.42        1.98      0.63 o
   7   4  11        0.99        2.05      0.73 o
   8   4  11        3.54        3.26      0.67 o
   9   4  11        1.65        0.51      0.88 o
 -14   5  11        0.02       -0.16      0.88 o
 -13   5  11        0.02       -0.52      0.69 o
 -12   5  11        2.60        2.40      0.82 o
 -11   5  11      121.37      112.71      1.40 o
 -10   5  11        0.01        0.61      0.68 o
  -9   5  11      178.83      171.50      1.87 o
  -8   5  11       22.00       18.55      0.86 o
  -7   5  11        0.41        0.23      0.43 o
  -6   5  11       50.22       49.76      0.86 o
  -5   5  11       68.76       61.02      0.69 o
  -4   5  11       63.34       64.20      1.12 o
  -3   5  11      118.97      113.64      1.18 o
  -2   5  11      345.86      326.74      2.61 o
  -1   5  11        6.31        7.37      0.49 o
   0   5  11      308.14      299.22      2.50 o
   1   5  11        9.41        7.13      0.64 o
   2   5  11        6.83        6.91      0.78 o
   3   5  11       30.97       31.06      0.82 o
   4   5  11      377.96      380.08      3.50 o
   5   5  11       14.98       16.19      0.80 o
   6   5  11      225.37      225.71      3.25 o
   7   5  11        4.44        4.48      1.48 o
   8   5  11        1.33        2.55      1.18 o
 -13   6  11        5.63        5.08      0.89 o
 -12   6  11        7.30        8.14      0.88 o
 -11   6  11        5.56        5.32      0.86 o
 -10   6  11        0.05        1.08      0.69 o
  -9   6  11       21.12       23.69      0.78 o
  -8   6  11        5.21        4.93      0.57 o
  -7   6  11       11.83       10.67      0.77 o
  -6   6  11       50.89       51.01      0.84 o
  -5   6  11        9.50        7.77      0.50 o
  -4   6  11       13.56       11.57      0.57 o
  -3   6  11      107.46       89.66      1.19 o
  -2   6  11       28.09       25.64      0.86 o
  -1   6  11       14.52       15.27      0.69 o
   0   6  11        4.53        3.56      0.47 o
   1   6  11        1.28        0.80      0.33 o
   2   6  11        0.36       -1.00      1.05 o
   3   6  11       25.65       21.72      1.48 o
   4   6  11        4.04        5.65      1.30 o
   5   6  11      101.88      103.21      2.61 o
   6   6  11       89.75       85.88      3.43 o
   7   6  11       74.43       78.10      2.45 o
 -11   7  11        6.48        2.77      0.72 o
 -10   7  11        0.89        0.52      0.68 o
  -9   7  11       15.44       22.62      0.93 o
  -8   7  11        1.94        1.84      0.53 o
  -7   7  11        6.44        4.96      0.90 o
  -6   7  11        7.54        6.43      0.58 o
  -5   7  11        0.44        0.58      0.39 o
  -4   7  11        3.69        3.07      0.28 o
  -3   7  11        6.59        7.83      0.32 o
  -2   7  11        0.47       -0.03      0.37 o
  -1   7  11       61.10       55.24      1.84 o
   0   7  11        0.33        0.05      0.86 o
   1   7  11        3.69        4.46      1.23 o
   2   7  11       16.09       15.83      1.92 o
   3   7  11       11.42       10.53      1.49 o
   4   7  11        0.26        2.17      1.26 o
   5   7  11        0.67        0.69      1.18 o
   6   7  11      132.32      145.46      2.88 o
 -10   8  11        0.16        1.33      1.08 o
  -9   8  11        0.94        0.35      0.49 o
  -8   8  11       35.76       49.58      1.03 o
  -7   8  11       18.53       19.36      0.94 o
  -6   8  11       51.29       58.24      0.93 o
  -5   8  11        0.02        0.19      0.56 o
  -4   8  11        0.02        1.93      1.12 o
  -3   8  11       18.66       23.48      1.73 o
  -2   8  11       22.18       24.73      1.71 o
  -1   8  11       12.51        9.62      1.35 o
   0   8  11        4.87        3.97      1.17 o
   1   8  11        5.00        4.75      1.70 o
   2   8  11        0.03        0.04      1.33 o
   3   8  11       31.63       32.99      2.22 o
   4   8  11        0.03        0.07      1.26 o
  -6   9  11       39.29       41.78      1.66 o
  -5   9  11        4.19        7.08      1.52 o
  -4   9  11       27.88       30.77      1.77 o
  -3   9  11       99.93      111.50      2.59 o
  -2   9  11       88.45       94.17      2.92 o
  -1   9  11        5.98        5.90      2.13 o
   0   9  11       49.60       50.02      3.09 o
   1   9  11       63.22       65.61      2.61 o
 -16   0  12      110.12       99.48      2.75 o
 -15   0  12       24.71       27.84      2.04 o
 -14   0  12        2.37        1.77      1.10 o
 -13   0  12       59.07       52.17      2.10 o
 -12   0  12       44.43       43.75      1.55 o
 -11   0  12       68.55       60.70      1.71 o
 -10   0  12      102.89       94.36      2.03 o
  -9   0  12      101.93       89.00      2.00 o
  -8   0  12      327.52      312.62      3.59 o
  -7   0  12        5.76        7.14      0.85 o
  -6   0  12       62.37       63.80      2.31 o
  -5   0  12       57.13       61.35      1.24 o
  -4   0  12        2.62        1.81      0.56 o
  -3   0  12      178.62      168.37      6.29 o
  -2   0  12      176.33      155.25      1.64 o
  -1   0  12      728.04      699.89      5.22 o
   0   0  12      942.88      896.49      6.68 o
   1   0  12      138.75      135.78      1.50 o
   2   0  12        1.07        1.34      0.40 o
   3   0  12      153.18      138.16      1.64 o
   4   0  12       34.14       27.23      0.89 o
   5   0  12        0.14        0.17      0.50 o
   6   0  12        1.69        2.37      0.71 o
   7   0  12       11.48       14.44      0.77 o
   8   0  12       15.59       28.69      0.99 o
   9   0  12       31.99       31.47      1.90 o
  10   0  12       97.94      108.03      3.52 o
 -15   1  12        8.14        7.39      1.15 o
 -14   1  12       20.61       23.88      1.19 o
 -13   1  12       62.40       64.86      1.48 o
 -12   1  12       10.24       10.86      0.96 o
 -11   1  12       68.23       72.01      1.43 o
 -10   1  12       20.37       20.68      1.01 o
  -9   1  12        4.15        4.99      0.70 o
  -8   1  12       92.76       87.73      1.20 o
  -7   1  12       27.09       24.33      0.71 o
  -6   1  12        7.65        9.23      0.56 o
  -5   1  12       80.94       83.81      1.24 o
  -4   1  12        0.32        0.68      0.39 o
  -3   1  12     1226.79     1195.95      6.07 o
  -2   1  12      729.52      708.10      3.65 o
  -1   1  12     1769.08     1753.63      8.97 o
   0   1  12      942.70      913.17      4.79 o
   1   1  12      170.49      154.74      0.98 o
   2   1  12       70.94       68.50      0.91 o
   3   1  12        0.10        0.74      0.28 o
   4   1  12       22.55       22.06      0.46 o
   5   1  12       23.21       21.58      0.46 o
   6   1  12      113.97       96.02      1.07 o
   7   1  12      150.38      132.35      1.21 o
   8   1  12       77.08       69.58      1.16 o
   9   1  12      138.84      166.32      1.97 o
  10   1  12        0.12        0.57      0.76 o
 -15   2  12        3.23        2.25      0.97 o
 -14   2  12       14.89       15.41      1.35 o
 -13   2  12        7.88        7.74      1.11 o
 -12   2  12       58.32       58.78      1.31 o
 -11   2  12       11.94       12.49      0.94 o
 -10   2  12       38.09       36.40      1.04 o
  -9   2  12       40.36       37.42      0.93 o
  -8   2  12       50.58       43.94      0.97 o
  -7   2  12      500.52      441.44      3.03 o
  -6   2  12       10.84        6.09      0.50 o
  -5   2  12      154.32      158.12      1.30 o
  -4   2  12     4084.39     4163.53     24.18 o
  -3   2  12      648.91      658.21      3.64 o
  -2   2  12        1.72        1.42      0.33 o
  -1   2  12       20.87       20.62      0.78 o
   0   2  12      235.52      224.07      1.98 o
   1   2  12      360.23      338.97      2.57 o
   2   2  12        4.77        2.20      0.53 o
   3   2  12      996.69      893.60      5.62 o
   4   2  12      111.67       97.77      1.37 o
   5   2  12        0.33        0.26      0.65 o
   6   2  12       16.53       18.06      0.91 o
   7   2  12        1.50        2.31      0.55 o
   8   2  12        0.96        0.32      0.61 o
   9   2  12        0.04        1.19      0.70 o
 -15   3  12        2.61        2.22      0.94 o
 -14   3  12       17.81       17.90      1.08 o
 -13   3  12        8.51        8.09      0.91 o
 -12   3  12       10.52       11.56      0.96 o
 -11   3  12       49.76       48.16      1.16 o
 -10   3  12       14.11       14.07      0.84 o
  -9   3  12        6.10        6.14      0.63 o
  -8   3  12       29.53       26.44      0.91 o
  -7   3  12      146.93      136.81      1.39 o
  -6   3  12       59.50       61.90      0.87 o
  -5   3  12      661.23      643.99      3.69 o
  -4   3  12      687.51      633.54      3.93 o
  -3   3  12      157.15      148.62      1.83 o
  -2   3  12        4.88        4.69      0.68 o
  -1   3  12        0.68        0.68      0.49 o
   0   3  12        1.27        1.58      0.60 o
   1   3  12      308.60      314.73      2.44 o
   2   3  12       20.09       12.41      0.87 o
   3   3  12      343.02      290.50      2.26 o
   4   3  12       23.90       24.68      0.99 o
   5   3  12        4.32        3.07      0.73 o
   6   3  12       10.50        8.07      1.01 o
   7   3  12        0.72        0.76      0.68 o
   8   3  12       23.35       31.00      1.09 o
   9   3  12        6.43        5.40      0.99 o
 -14   4  12        0.15        0.80      0.85 o
 -13   4  12        0.93        0.86      0.82 o
 -12   4  12      115.93      115.25      1.77 o
 -11   4  12      359.18      334.93      2.75 o
 -10   4  12      118.53      101.71      1.30 o
  -9   4  12       13.24       11.92      0.82 o
  -8   4  12       48.41       47.63      0.93 o
  -7   4  12       90.13       82.15      1.08 o
  -6   4  12       83.58       77.60      1.08 o
  -5   4  12      518.54      459.40      4.65 o
  -4   4  12      171.31      145.42      1.09 o
  -3   4  12       58.86       54.83      1.17 o
  -2   4  12        2.27        2.68      0.62 o
  -1   4  12       47.71       45.64      1.37 o
   0   4  12        2.41        1.95      0.53 o
   1   4  12        0.62        1.68      0.54 o
   2   4  12       18.75       11.65      0.81 o
   3   4  12      819.54      803.76      5.34 o
   4   4  12      307.69      282.02      2.35 o
   5   4  12        2.15        1.43      0.57 o
   6   4  12        6.35        8.73      0.91 o
   7   4  12        1.35        1.59      0.68 o
   8   4  12       26.28       29.18      1.92 o
 -13   5  12       26.94       25.32      2.26 o
 -12   5  12        1.78        0.93      0.85 o
 -11   5  12        1.38        3.14      0.85 o
 -10   5  12      190.87      176.86      1.78 o
  -9   5  12       29.05       26.35      0.84 o
  -8   5  12      117.54      111.21      1.27 o
  -7   5  12       15.52       18.26      0.65 o
  -6   5  12       21.16       23.01      0.55 o
  -5   5  12        4.91        6.98      0.39 o
  -4   5  12       45.68       35.85      0.51 o
  -3   5  12        4.17        1.75      0.67 o
  -2   5  12       18.18       23.25      0.83 o
  -1   5  12        0.51        0.27      0.42 o
   0   5  12       76.36       70.47      1.13 o
   1   5  12      101.70       97.45      1.16 o
   2   5  12      495.26      489.13      3.62 o
   3   5  12       54.26       53.45      1.12 o
   4   5  12       61.72       61.09      1.44 o
   5   5  12       15.88       18.19      1.62 o
   6   5  12        0.10        0.03      1.11 o
   7   5  12        1.70        3.21      1.15 o
 -12   6  12       20.32       22.23      1.07 o
 -11   6  12        4.78        5.31      0.88 o
 -10   6  12       36.80       33.01      1.19 o
  -9   6  12        6.13        4.45      0.61 o
  -8   6  12       12.87       13.18      0.84 o
  -7   6  12        1.84        0.99      0.42 o
  -6   6  12        0.00       -0.17      0.32 o
  -5   6  12        7.16        9.93      0.51 o
  -4   6  12       29.69       26.22      0.78 o
  -3   6  12      111.68       97.08      1.15 o
  -2   6  12        1.27        0.57      0.41 o
  -1   6  12      105.73      110.55      1.73 o
   0   6  12       42.48       40.60      1.02 o
   1   6  12       58.25       62.02      1.78 o
   2   6  12       97.18      108.35      2.56 o
   3   6  12       17.43       21.27      1.54 o
   4   6  12        5.23        5.80      1.27 o
   5   6  12       10.58       11.49      1.65 o
   6   6  12        3.85        5.64      1.38 o
 -11   7  12       11.38       12.21      1.42 o
 -10   7  12       17.01       17.04      0.79 o
  -9   7  12        7.34        8.69      0.69 o
  -8   7  12       93.76      113.66      1.25 o
  -7   7  12        0.10       -0.14      0.50 o
  -6   7  12       25.34       26.95      0.69 o
  -5   7  12        0.69        0.75      0.45 o
  -4   7  12       75.09       78.48      2.27 o
  -3   7  12       25.76       28.90      1.55 o
  -2   7  12      162.73      157.79      3.46 o
  -1   7  12      107.31      101.15      3.32 o
   0   7  12       59.73       60.06      2.03 o
   1   7  12        1.01        0.89      1.12 o
   2   7  12        9.09       13.56      1.53 o
   3   7  12        8.56       15.24      1.89 o
   4   7  12        1.30       -0.31      1.13 o
   5   7  12       68.93       73.82      3.84 o
  -8   8  12        3.54        3.70      0.58 o
  -7   8  12        9.86       12.04      0.85 o
  -6   8  12        8.27        9.64      0.91 o
  -5   8  12       63.14       71.42      1.95 o
  -4   8  12        0.64        1.92      1.17 o
  -3   8  12       17.21       21.99      2.56 o
  -2   8  12       16.64       22.28      2.32 o
  -1   8  12        1.21        2.02      1.23 o
   0   8  12        1.80        2.12      1.26 o
   1   8  12        7.24        6.02      1.46 o
   2   8  12       13.10       13.24      1.68 o
 -15   1  13       17.45       16.48      1.57 o
 -14   1  13        0.15        0.66      0.81 o
 -13   1  13        1.91        1.79      0.76 o
 -12   1  13       57.52       52.92      1.38 o
 -11   1  13       51.32       53.72      1.26 o
 -10   1  13        0.24        0.76      0.66 o
  -9   1  13      102.12       99.22      1.36 o
  -8   1  13       14.57       16.14      0.82 o
  -7   1  13      226.31      200.08      1.70 o
  -6   1  13       34.12       35.99      0.88 o
  -5   1  13      190.98      183.60      1.50 o
  -4   1  13       32.00       34.25      0.69 o
  -3   1  13      699.00      682.62      4.40 o
  -2   1  13      310.90      304.98      1.91 o
  -1   1  13      131.95      132.64      1.00 o
   0   1  13       48.09       46.11      0.82 o
   1   1  13      551.76      521.12      2.59 o
   2   1  13      169.73      146.54      1.03 o
   3   1  13        5.59        2.57      0.27 o
   4   1  13        5.91        7.47      0.37 o
   5   1  13       99.43       90.59      1.26 o
   6   1  13        0.32        1.19      0.71 o
   7   1  13        0.77        0.66      0.55 o
   8   1  13       35.48       50.04      1.47 o
 -15   2  13        0.23       -0.05      0.73 o
 -14   2  13        0.95        0.47      0.83 o
 -13   2  13        2.16        1.61      0.87 o
 -12   2  13      123.39      120.19      1.58 o
 -11   2  13      215.29      204.67      2.07 o
 -10   2  13       24.16       20.61      0.85 o
  -9   2  13       13.08       12.01      0.95 o
  -8   2  13        1.24       -0.02      0.56 o
  -7   2  13      241.11      200.06      1.65 o
  -6   2  13      365.26      338.89      2.24 o
  -5   2  13      733.11      740.17      4.17 o
  -4   2  13      129.39      124.42      1.22 o
  -3   2  13       43.24       42.85      0.84 o
  -2   2  13      123.92      119.06      1.78 o
  -1   2  13      169.97      161.27      1.62 o
   0   2  13       34.56       37.59      0.97 o
   1   2  13      341.68      320.39      2.42 o
   2   2  13      142.57      137.54      1.46 o
   3   2  13        0.40        0.65      0.51 o
   4   2  13       36.69       37.81      0.90 o
   5   2  13        1.56        3.31      0.57 o
   6   2  13        9.26        5.86      0.67 o
   7   2  13        0.30        0.27      0.59 o
   8   2  13       43.76       55.65      1.73 o
 -14   3  13        0.15        0.15      0.68 o
 -13   3  13       89.93       95.29      1.71 o
 -12   3  13        6.34        8.15      1.08 o
 -11   3  13       11.48        8.78      0.90 o
 -10   3  13        0.14       -0.13      0.52 o
  -9   3  13        6.57        5.56      0.59 o
  -8   3  13        0.22       -0.31      0.47 o
  -7   3  13       18.77       19.26      0.84 o
  -6   3  13      162.42      142.43      1.39 o
  -5   3  13     1318.31     1420.66      7.84 o
  -4   3  13        4.55       10.03      0.40 o
  -3   3  13      128.86      133.50      1.73 o
  -2   3  13       76.24       77.90      1.47 o
  -1   3  13        0.24        0.35      0.47 o
   0   3  13        2.00        2.82      0.63 o
   1   3  13       11.18        7.47      0.64 o
   2   3  13        8.16        6.32      0.76 o
   3   3  13       16.21       12.53      0.74 o
   4   3  13       22.03       17.84      0.92 o
   5   3  13       49.36       47.57      1.15 o
   6   3  13        3.27        1.82      0.68 o
   7   3  13        1.19        1.27      0.72 o
   8   3  13        4.74        3.47      1.41 o
 -14   4  13       36.76       41.85      1.40 o
 -13   4  13        1.53        0.88      0.76 o
 -12   4  13        5.99        6.40      0.84 o
 -11   4  13       22.01       20.65      0.94 o
 -10   4  13       31.97       31.18      1.06 o
  -9   4  13        1.32        1.22      0.56 o
  -8   4  13        1.73        1.94      0.54 o
  -7   4  13      118.25      128.00      1.31 o
  -6   4  13       93.97      103.77      1.04 o
  -5   4  13      293.71      263.12      1.87 o
  -4   4  13       39.62       40.58      1.16 o
  -3   4  13        5.16        5.08      0.72 o
  -2   4  13       46.13       43.90      1.35 o
  -1   4  13       12.81       13.47      0.68 o
   0   4  13       85.60       91.71      1.26 o
   1   4  13      667.22      648.35      4.58 o
   2   4  13       16.55       19.46      0.96 o
   3   4  13        1.74        2.53      0.73 o
   4   4  13       31.92       36.03      0.93 o
   5   4  13        0.70        0.09      0.45 o
   6   4  13       20.65       24.88      0.88 o
   7   4  13        8.56        7.52      1.50 o
 -13   5  13       17.31       17.36      1.27 o
 -12   5  13        8.33        6.88      0.85 o
 -11   5  13       84.40      104.96      1.37 o
 -10   5  13       49.14       53.43      1.15 o
  -9   5  13        4.39        5.06      0.68 o
  -8   5  13        0.30        0.16      0.57 o
  -7   5  13       57.97       60.42      1.09 o
  -6   5  13        4.49        8.16      0.59 o
  -5   5  13      101.31      104.15      0.98 o
  -4   5  13      180.90      156.03      1.71 o
  -3   5  13      143.57      126.31      1.62 o
  -2   5  13       15.68       19.74      0.93 o
  -1   5  13        6.44        8.83      0.64 o
   0   5  13      191.17      196.36      1.69 o
   1   5  13      222.65      219.73      2.53 o
   2   5  13      448.18      416.92      3.23 o
   3   5  13       16.87       17.74      0.70 o
   4   5  13       32.88       37.81      2.19 o
   5   5  13       15.81       13.41      1.86 o
   6   5  13       24.20       27.33      1.70 o
 -11   6  13        0.50        4.08      0.70 o
 -10   6  13        0.13       -0.02      0.57 o
  -9   6  13       63.82       75.47      1.36 o
  -8   6  13      316.77      343.22      2.44 o
  -7   6  13      111.81      114.71      1.31 o
  -6   6  13       68.09       63.91      0.94 o
  -5   6  13      206.97      213.79      2.23 o
  -4   6  13       79.84       76.08      1.24 o
  -3   6  13        5.84        6.50      0.75 o
  -2   6  13       28.33       25.66      1.04 o
  -1   6  13        0.20       -0.56      0.56 o
   0   6  13      111.37      107.16      2.17 o
   1   6  13        1.40        1.53      1.26 o
   2   6  13      108.66      113.47      2.73 o
   3   6  13        0.98       -0.32      1.06 o
   4   6  13        5.98        6.41      1.51 o
   5   6  13        9.95        7.40      1.33 o
 -10   7  13      279.91      319.06      2.70 o
  -9   7  13        1.58        1.78      0.55 o
  -8   7  13        1.68        0.97      0.66 o
  -7   7  13        8.04        8.43      1.02 o
  -6   7  13        5.23        7.66      0.86 o
  -5   7  13       52.44       66.65      1.28 o
  -4   7  13       77.50       87.54      1.21 o
  -3   7  13       70.34       71.29      1.30 o
  -2   7  13       10.05       15.08      1.66 o
  -1   7  13       18.45       16.37      1.57 o
   0   7  13        6.04        6.21      1.40 o
   1   7  13        0.26        1.65      1.20 o
   2   7  13       32.62       30.22      2.02 o
   3   7  13        0.01        0.88      1.25 o
  -7   8  13       37.82       48.20      1.87 o
  -6   8  13       15.47       20.41      2.08 o
  -5   8  13       22.64       33.16      1.85 o
  -4   8  13       67.86       76.93      2.54 o
  -3   8  13       23.18       27.08      1.82 o
  -2   8  13       12.87       14.18      1.51 o
  -1   8  13       20.91       24.52      2.01 o
   0   8  13        6.40        7.38      1.41 o
 -14   0  14        0.47       -0.11      1.14 o
 -13   0  14       12.86       14.61      2.64 o
 -12   0  14       75.17       70.01      2.45 o
 -11   0  14        0.71        2.43      1.01 o
 -10   0  14      365.58      330.47      4.15 o
  -9   0  14     1121.61     1074.14      9.97 o
  -8   0  14        0.33        0.25      0.64 o
  -7   0  14      948.54      947.31      8.21 o
  -6   0  14     2111.78     2159.78     24.44 o
  -5   0  14      953.60      968.95      7.45 o
  -4   0  14      175.53      172.28      2.15 o
  -3   0  14       25.67       26.83      0.69 o
  -2   0  14      846.87      845.19      6.43 o
  -1   0  14     1202.94     1177.64      9.22 o
   0   0  14       11.29        5.85      1.19 o
   1   0  14      197.84      163.99      1.75 o
   2   0  14       11.33       10.41      0.49 o
   3   0  14        2.50        1.01      0.57 o
   4   0  14       12.49       16.63      0.79 o
   5   0  14        5.40        3.64      1.59 o
   6   0  14        8.73        7.29      1.46 o
   7   0  14        0.20        1.71      1.80 o
 -14   1  14       27.93       28.73      1.45 o
 -13   1  14        0.97       -0.24      0.67 o
 -12   1  14       27.46       29.91      1.49 o
 -11   1  14        2.40        3.08      0.66 o
 -10   1  14       13.36       14.19      0.76 o
  -9   1  14       14.07       13.75      0.82 o
  -8   1  14        2.65        5.76      0.67 o
  -7   1  14       70.58       59.78      0.96 o
  -6   1  14      113.56       99.86      1.32 o
  -5   1  14      176.14      179.50      1.36 o
  -4   1  14        1.49        1.31      0.41 o
  -3   1  14      124.85      122.39      1.04 o
  -2   1  14       27.41       26.93      0.66 o
  -1   1  14        0.91        0.57      0.27 o
   0   1  14        5.78        2.92      0.31 o
   1   1  14      306.10      261.63      2.29 o
   2   1  14      110.59      105.33      1.25 o
   3   1  14       82.12       85.69      1.15 o
   4   1  14        0.07        0.55      0.60 o
   5   1  14        2.23        2.03      0.56 o
   6   1  14       21.26       26.71      1.27 o
   7   1  14      152.60      176.42      2.67 o
 -14   2  14       13.68        8.39      1.49 o
 -13   2  14       44.64       42.43      1.54 o
 -12   2  14       28.37       28.59      1.13 o
 -11   2  14       15.30       14.25      0.97 o
 -10   2  14      112.08      116.91      1.52 o
  -9   2  14        6.93        5.88      0.71 o
  -8   2  14        0.36        2.23      0.61 o
  -7   2  14       25.62       21.46      0.87 o
  -6   2  14        0.52        0.80      0.42 o
  -5   2  14        8.47        8.64      0.56 o
  -4   2  14       16.48       17.89      0.58 o
  -3   2  14      559.64      549.70      2.82 o
  -2   2  14      173.00      164.26      2.70 o
  -1   2  14      109.44      103.92      1.64 o
   0   2  14        2.81        2.41      0.63 o
   1   2  14       62.21       66.76      1.07 o
   2   2  14        0.00        1.20      0.63 o
   3   2  14        0.60        0.46      0.51 o
   4   2  14        7.84        5.82      0.68 o
   5   2  14        4.67        6.01      0.82 o
   6   2  14       38.70       45.53      1.15 o
   7   2  14      140.65      167.96      1.94 o
 -14   3  14       32.72       34.02      1.88 o
 -13   3  14       68.74       56.55      1.58 o
 -12   3  14      125.72      122.91      1.80 o
 -11   3  14        0.06        0.86      0.71 o
 -10   3  14       11.11       12.05      0.81 o
  -9   3  14        0.02        0.32      0.53 o
  -8   3  14       15.65       14.03      0.72 o
  -7   3  14       12.61       11.89      0.63 o
  -6   3  14      975.16      899.18      6.13 o
  -5   3  14      265.84      236.47      1.61 o
  -4   3  14       72.44       67.10      0.66 o
  -3   3  14       22.48       20.63      1.00 o
  -2   3  14       20.43       22.30      1.39 o
  -1   3  14        8.43        7.95      0.76 o
   0   3  14        4.62        4.33      0.60 o
   1   3  14       30.97       32.66      1.10 o
   2   3  14        0.00       -0.31      0.54 o
   3   3  14        0.02       -0.02      0.53 o
   4   3  14        8.92       15.50      1.00 o
   5   3  14       30.25       39.54      1.04 o
   6   3  14        0.24        0.73      0.73 o
   7   3  14        0.03       -0.47      0.70 o
 -13   4  14       11.46        7.91      1.13 o
 -12   4  14       35.14       35.40      1.34 o
 -11   4  14        1.97        3.80      0.83 o
 -10   4  14       29.25       32.43      1.13 o
  -9   4  14       10.02       10.10      0.74 o
  -8   4  14        1.30        1.24      0.60 o
  -7   4  14        7.88        8.96      0.60 o
  -6   4  14      164.36      160.65      1.19 o
  -5   4  14      134.65      131.85      1.02 o
  -4   4  14      268.43      252.56      3.79 o
  -3   4  14       86.99       86.28      1.48 o
  -2   4  14        0.22        0.59      0.46 o
  -1   4  14        7.26        8.14      0.71 o
   0   4  14      217.04      208.79      2.21 o
   1   4  14       69.97       66.20      1.14 o
   2   4  14       13.70       15.43      1.08 o
   3   4  14        0.00        0.37      0.50 o
   4   4  14       26.34       22.79      0.75 o
   5   4  14        0.26        0.35      0.54 o
   6   4  14      104.01      113.62      2.80 o
 -12   5  14       79.41       87.65      1.65 o
 -11   5  14        1.42        0.58      0.81 o
 -10   5  14       16.01       18.11      1.23 o
  -9   5  14        0.43        0.64      0.52 o
  -8   5  14        0.59       -0.41      0.41 o
  -7   5  14      585.65      581.87      5.59 o
  -6   5  14       92.82      105.15      2.02 o
  -5   5  14        2.72        5.29      0.77 o
  -4   5  14       24.04       19.42      1.00 o
  -3   5  14       14.84       13.32      0.91 o
  -2   5  14        3.27        3.64      0.76 o
  -1   5  14       44.18       48.04      1.21 o
   0   5  14       98.16      108.07      1.41 o
   1   5  14       51.14       37.92      1.13 o
   2   5  14       38.71       44.38      1.72 o
   3   5  14       69.07       75.19      2.62 o
   4   5  14        4.98        7.76      1.42 o
   5   5  14        4.61        3.19      1.30 o
 -10   6  14        0.75        0.70      0.53 o
  -9   6  14       22.48       17.56      0.96 o
  -8   6  14        0.00        0.37      0.80 o
  -7   6  14        6.90        8.68      1.28 o
  -6   6  14       16.80       16.50      1.24 o
  -5   6  14       30.52       33.78      1.65 o
  -4   6  14        3.44        3.03      0.68 o
  -3   6  14        0.03       -0.44      0.54 o
  -2   6  14       29.75       24.05      1.02 o
  -1   6  14       63.17       59.08      2.23 o
   0   6  14       13.66       14.51      2.32 o
   1   6  14      222.13      249.71      4.19 o
   2   6  14       20.02       27.33      1.77 o
   3   6  14        0.19        0.68      1.35 o
  -8   7  14        1.84        0.23      0.78 o
  -7   7  14        2.60        4.27      0.87 o
  -6   7  14        0.04        0.12      0.53 o
  -5   7  14        1.84        2.26      0.82 o
  -4   7  14        2.73        0.92      0.85 o
  -3   7  14       41.63       48.64      1.86 o
  -2   7  14       14.18       11.81      1.41 o
  -1   7  14       11.77       10.61      1.82 o
   0   7  14      344.42      341.67      4.91 o
   1   7  14       13.03       12.22      2.18 o
 -13   1  15       46.70       45.34      1.33 o
 -12   1  15       10.05        8.52      1.58 o
 -11   1  15        3.84        2.64      0.79 o
 -10   1  15       30.52       29.12      1.32 o
  -9   1  15       59.00       61.01      1.26 o
  -8   1  15      465.58      443.32      2.94 o
  -7   1  15      112.11      121.05      1.45 o
  -6   1  15      250.55      245.07      1.94 o
  -5   1  15        0.08        0.37      0.43 o
  -4   1  15        5.58        5.09      0.44 o
  -3   1  15        8.79        8.07      0.46 o
  -2   1  15        8.22        7.54      0.41 o
  -1   1  15       91.50       91.30      0.68 o
   0   1  15       29.53       37.48      1.05 o
   1   1  15        4.75        5.73      0.58 o
   2   1  15       24.01       25.82      0.95 o
   3   1  15        9.87       13.28      0.59 o
   4   1  15        1.84        1.39      0.79 o
   5   1  15        0.43        1.46      0.98 o
   6   1  15       67.74       82.51      2.20 o
 -13   2  15       48.32       52.43      1.64 o
 -12   2  15      206.29      208.17      2.19 o
 -11   2  15       70.61       71.34      1.50 o
 -10   2  15        6.47        5.35      0.78 o
  -9   2  15        0.02        0.50      0.56 o
  -8   2  15       11.59       11.15      0.62 o
  -7   2  15      110.46      108.45      1.46 o
  -6   2  15      398.18      378.65      2.37 o
  -5   2  15        9.45       10.10      0.58 o
  -4   2  15      264.81      254.90      1.62 o
  -3   2  15      200.34      197.27      2.20 o
  -2   2  15        0.73        0.45      0.54 o
  -1   2  15       97.49       93.19      1.35 o
   0   2  15       65.75       64.25      1.06 o
   1   2  15        5.36        2.24      0.56 o
   2   2  15       19.70       20.27      1.20 o
   3   2  15        2.30        2.42      0.69 o
   4   2  15      131.29      136.68      1.58 o
   5   2  15       48.75       52.52      1.13 o
   6   2  15       30.55       37.66      1.09 o
 -13   3  15        0.28        1.23      0.74 o
 -12   3  15        4.63        2.87      1.02 o
 -11   3  15       33.29       36.09      1.11 o
 -10   3  15        0.49       -0.25      0.55 o
  -9   3  15        8.86       10.45      0.71 o
  -8   3  15        4.96        4.86      0.59 o
  -7   3  15       17.41       21.28      0.90 o
  -6   3  15        7.75        3.56      0.45 o
  -5   3  15        0.07        0.28      0.43 o
  -4   3  15        0.12       -0.07      0.66 o
  -3   3  15       30.49       30.78      1.05 o
  -2   3  15       10.11        8.12      1.07 o
  -1   3  15      103.80      112.33      1.65 o
   0   3  15       48.87       49.02      1.27 o
   1   3  15       29.36       29.13      1.02 o
   2   3  15        4.92        3.89      0.61 o
   3   3  15       31.99       30.92      1.02 o
   4   3  15        3.60        3.13      0.68 o
   5   3  15        3.15        5.66      0.96 o
 -12   4  15       30.80       39.62      1.33 o
 -11   4  15        0.94        1.78      0.82 o
 -10   4  15       36.15       40.17      1.12 o
  -9   4  15        2.01        2.33      0.74 o
  -8   4  15       17.16       20.26      0.82 o
  -7   4  15        0.57        1.55      0.60 o
  -6   4  15      114.84      113.40      1.87 o
  -5   4  15      271.81      282.16      2.69 o
  -4   4  15       16.69       17.82      0.96 o
  -3   4  15        9.16        9.64      0.83 o
  -2   4  15        4.62        6.72      0.76 o
  -1   4  15        1.51        1.26      0.56 o
   0   4  15        5.32        4.93      0.81 o
   1   4  15        1.03        1.75      0.74 o
   2   4  15        5.32        6.25      0.64 o
   3   4  15       10.81        6.97      0.68 o
   4   4  15        1.58        0.23      0.59 o
 -11   5  15       27.75       29.36      1.13 o
 -10   5  15       13.45       18.68      1.08 o
  -9   5  15       50.09       46.00      1.31 o
  -8   5  15       10.99        7.96      1.15 o
  -7   5  15      544.07      551.52      4.60 o
  -6   5  15        0.35        0.04      0.69 o
  -5   5  15       27.87       30.29      1.64 o
  -4   5  15        1.12        1.43      0.77 o
  -3   5  15        0.20        0.32      0.54 o
  -2   5  15        1.54        1.00      0.60 o
  -1   5  15        6.44        7.10      0.70 o
   0   5  15       16.66       25.04      0.93 o
   1   5  15       10.53        8.67      1.31 o
   2   5  15        8.04       10.63      1.62 o
   3   5  15        1.67        2.22      1.32 o
  -9   6  15       83.29       93.47      2.11 o
  -8   6  15        1.65        1.17      0.94 o
  -7   6  15      380.74      395.01      3.36 o
  -6   6  15       15.00       18.97      0.94 o
  -5   6  15       28.98       28.67      1.09 o
  -4   6  15        3.42        3.70      0.80 o
  -3   6  15        1.52        1.77      0.63 o
  -2   6  15       42.37       47.87      2.55 o
  -1   6  15       59.66       55.92      2.29 o
   0   6  15        5.10        2.15      1.64 o
   1   6  15       78.69       99.72      3.11 o
  -5   7  15        4.82        6.62      1.47 o
  -4   7  15        1.87        1.97      1.39 o
  -3   7  15        2.80        3.85      2.15 o
  -2   7  15      148.72      147.59      3.67 o
 -13   0  16       66.19       77.59      2.01 o
 -12   0  16        9.88        6.65      1.94 o
 -11   0  16        6.32        6.53      1.54 o
 -10   0  16        0.85        1.73      0.94 o
  -9   0  16       97.08       92.39      1.88 o
  -8   0  16       23.01       18.13      1.12 o
  -7   0  16        5.87        7.47      0.90 o
  -6   0  16       75.53       69.95      1.58 o
  -5   0  16        4.64        5.48      0.70 o
  -4   0  16        1.53        1.69      0.62 o
  -3   0  16      198.98      193.26      1.96 o
  -2   0  16       31.61       34.82      0.98 o
  -1   0  16       17.09       11.33      1.59 o
   0   0  16        3.09        2.49      1.30 o
   1   0  16      153.60      164.05      3.87 o
   2   0  16      314.67      345.84      5.19 o
   3   0  16      153.54      170.27      4.07 o
   4   0  16        1.57        0.31      1.17 o
   5   0  16      103.79      129.10      4.83 o
 -12   1  16        3.97        2.83      0.92 o
 -11   1  16        9.10        6.19      0.87 o
 -10   1  16        0.72        0.03      0.62 o
  -9   1  16        3.06        5.09      0.71 o
  -8   1  16      700.18      669.90      4.44 o
  -7   1  16      240.91      241.72      2.38 o
  -6   1  16       14.23       15.14      0.80 o
  -5   1  16        2.13        2.03      0.47 o
  -4   1  16       10.41       11.59      0.57 o
  -3   1  16       27.55       25.06      0.80 o
  -2   1  16      110.08      106.20      1.56 o
  -1   1  16       63.10       53.83      1.31 o
   0   1  16      235.94      245.88      2.19 o
   1   1  16      104.43      111.81      1.34 o
   2   1  16       14.79       16.16      1.20 o
   3   1  16        8.80        8.60      1.17 o
   4   1  16       40.47       44.78      1.83 o
   5   1  16        6.30        7.67      1.39 o
 -12   2  16        0.51        0.14      0.66 o
 -11   2  16       18.85       17.22      0.89 o
 -10   2  16       13.02       12.42      0.90 o
  -9   2  16      111.00      114.49      1.65 o
  -8   2  16      232.28      241.55      2.12 o
  -7   2  16        7.87        6.56      0.67 o
  -6   2  16        1.34        1.75      0.43 o
  -5   2  16       12.51       13.88      0.93 o
  -4   2  16       31.42       35.64      1.08 o
  -3   2  16       25.56       25.24      1.12 o
  -2   2  16       99.75       96.65      1.66 o
  -1   2  16        6.31        6.05      0.78 o
   0   2  16       47.23       50.31      1.58 o
   1   2  16      109.21      114.49      1.70 o
   2   2  16        3.81        3.69      0.85 o
   3   2  16       17.34       15.39      0.87 o
   4   2  16      163.78      173.84      2.67 o
 -12   3  16       20.64       18.42      1.71 o
 -11   3  16        0.57        0.67      0.63 o
 -10   3  16       43.74       41.53      2.07 o
  -9   3  16        2.79        4.16      0.61 o
  -8   3  16       16.87       14.40      0.67 o
  -7   3  16       47.30       54.74      1.12 o
  -6   3  16        2.97        2.91      0.86 o
  -5   3  16        4.80        3.42      0.81 o
  -4   3  16       46.05       42.86      1.30 o
  -3   3  16        3.85        3.15      0.75 o
  -2   3  16        0.00        0.84      0.72 o
  -1   3  16       14.27       11.35      1.05 o
   0   3  16        0.44       -0.24      0.73 o
   1   3  16       81.20       81.16      1.32 o
   2   3  16        2.04        2.73      0.57 o
   3   3  16        9.54        9.42      0.68 o
   4   3  16       28.38       36.00      1.09 o
 -11   4  16        0.45       -0.15      0.81 o
 -10   4  16        0.25        0.93      0.80 o
  -9   4  16        0.28       -0.44      0.92 o
  -8   4  16        1.34        0.60      0.89 o
  -7   4  16        0.06        0.57      0.98 o
  -6   4  16       49.12       48.44      1.42 o
  -5   4  16       75.24       73.16      1.72 o
  -4   4  16        9.58        6.69      0.92 o
  -3   4  16       20.17       18.77      0.98 o
  -2   4  16        1.84        1.69      0.63 o
  -1   4  16      111.41      129.40      1.61 o
   0   4  16        8.13       14.42      0.76 o
   1   4  16        1.04        0.75      0.55 o
   2   4  16       16.13       16.50      1.34 o
   3   4  16        3.66        4.43      0.94 o
  -9   5  16        0.60        1.66      1.00 o
  -8   5  16      108.70      123.83      2.28 o
  -7   5  16        2.95        1.90      1.02 o
  -6   5  16        8.57        7.46      0.87 o
  -5   5  16       50.16       53.33      1.35 o
  -4   5  16       30.66       34.39      1.89 o
  -3   5  16       15.67       19.43      1.04 o
  -2   5  16       14.62       16.14      0.95 o
  -1   5  16       95.56      112.48      1.59 o
   0   5  16        0.26       -0.07      1.01 o
   1   5  16       21.62       28.32      2.10 o
  -6   6  16       99.04      111.31      2.61 o
  -5   6  16        1.59        0.71      0.64 o
  -4   6  16        1.04        1.68      0.95 o
  -3   6  16       14.94       15.66      1.93 o
  -2   6  16      180.22      188.33      3.21 o
 -11   1  17        4.29        2.08      0.76 o
 -10   1  17      156.55      145.23      1.56 o
  -9   1  17       70.90       65.66      1.32 o
  -8   1  17      101.89      103.97      1.32 o
  -7   1  17       65.02       69.74      1.07 o
  -6   1  17       14.27       13.43      0.94 o
  -5   1  17       35.69       37.72      0.84 o
  -4   1  17       24.66       28.66      1.01 o
  -3   1  17       29.26       36.55      0.98 o
  -2   1  17       17.54       17.12      0.87 o
  -1   1  17        8.61        7.11      1.19 o
   0   1  17       78.46       76.18      2.83 o
   1   1  17        0.26        0.77      0.99 o
   2   1  17       24.73       27.20      2.17 o
   3   1  17       12.67       15.64      3.05 o
 -11   2  17        5.21        4.70      0.88 o
 -10   2  17        0.41        0.20      0.47 o
  -9   2  17       83.03       77.64      1.23 o
  -8   2  17       71.61       67.33      1.32 o
  -7   2  17       22.41       24.66      1.02 o
  -6   2  17        3.97        3.24      0.73 o
  -5   2  17       34.79       38.81      1.28 o
  -4   2  17       10.14       11.10      1.07 o
  -3   2  17        1.53        1.43      0.70 o
  -2   2  17        0.47        0.16      0.49 o
  -1   2  17       75.82       78.53      1.45 o
   0   2  17      201.96      226.18      2.15 o
   1   2  17       10.66       11.91      1.13 o
   2   2  17       21.95       20.06      1.32 o
 -10   3  17       53.14       60.44      1.30 o
  -9   3  17       45.38       46.70      1.98 o
  -8   3  17       16.52       17.21      1.49 o
  -7   3  17        0.63        0.85      0.73 o
  -6   3  17       10.10       10.03      1.02 o
  -5   3  17       23.75       20.15      1.05 o
  -4   3  17       18.55       26.01      1.27 o
  -3   3  17        6.82        8.53      1.26 o
  -2   3  17      319.90      373.86      3.42 o
  -1   3  17       16.83       22.44      0.94 o
   0   3  17        5.13        4.54      0.70 o
   1   3  17        0.77        0.70      0.57 o
   2   3  17       13.06       14.34      1.21 o
  -9   4  17        5.99        3.80      1.10 o
  -8   4  17      192.57      222.37      2.95 o
  -7   4  17       23.79       17.43      1.46 o
  -6   4  17        3.65        2.76      0.85 o
  -5   4  17        6.95        6.17      1.25 o
  -4   4  17       32.91       38.67      1.53 o
  -3   4  17        0.06       -0.38      0.61 o
  -2   4  17       81.05      100.65      1.68 o
  -1   4  17        0.26       -0.10      0.72 o
   0   4  17       61.30       67.87      1.44 o
  -6   5  17       18.88       20.54      1.51 o
  -5   5  17        0.49       -0.50      0.69 o
  -4   5  17        0.02       -0.64      0.64 o
  -3   5  17       42.72       48.43      1.33 o
  -2   5  17        4.61        4.28      0.99 o
 -10   0  18       21.00       18.74      1.86 o
  -9   0  18      215.83      225.84      2.65 o
  -8   0  18       75.05       70.35      1.85 o
  -7   0  18       88.23      105.00      1.81 o
  -6   0  18        5.74        9.15      0.91 o
  -5   0  18        7.12        7.13      2.38 o
  -4   0  18       14.08       15.31      2.41 o
  -3   0  18      132.55      140.42      3.50 o
  -2   0  18        5.86        5.48      1.65 o
  -1   0  18       82.67       77.10      3.29 o
   0   0  18        0.01       -0.35      1.29 o
   1   0  18       59.99       71.58      3.29 o
  -9   1  18       57.48       57.79      1.21 o
  -8   1  18        1.02        0.66      0.49 o
  -7   1  18        8.84        9.47      0.85 o
  -6   1  18       56.67       73.40      1.82 o
  -5   1  18       23.30       32.15      0.94 o
  -4   1  18        8.58       14.15      1.61 o
  -3   1  18       62.10       63.18      2.29 o
  -2   1  18        6.60        8.76      1.30 o
  -1   1  18       19.18       18.04      1.53 o
   0   1  18        0.10       -0.27      0.87 o
  -9   2  18        0.44        1.44      1.02 o
  -8   2  18        0.10       -0.72      0.77 o
  -7   2  18        4.20        4.84      1.02 o
  -6   2  18        9.31        9.14      0.91 o
  -5   2  18       13.78       12.41      0.94 o
  -4   2  18        0.11       -0.59      0.65 o
  -3   2  18        2.54        2.48      0.91 o
  -2   2  18        5.23        9.95      0.84 o
  -1   2  18       49.05       58.39      3.45 o
   0   2  18       19.18       24.57      1.77 o
  -7   3  18        0.20        0.92      0.79 o
  -6   3  18        9.50        7.22      0.99 o
  -5   3  18       23.54       21.36      1.61 o
  -4   3  18        1.06        1.69      0.89 o
  -3   3  18      113.06      134.27      1.98 o
  -2   3  18       65.54       68.67      1.44 o
 
